# Supplementary material for: Phylostratigraphic Analysis Reveals the Evolutionary Origins and Potential Role of New Genes in the Adaptive Evolution of Spodoptera frugiperda
Source: Int J Mol Sci. 2026 Jan 5;27(1):549. doi: 10.3390/ijms27010549 (PMC12786933; doi:10.3390/ijms27010549)
Supplement: Supplementary file 1 [file ijms-27-00549-s001.zip › supplementary_tables.xlsx]

## Sheet: Table S1
Table S1. Details of the genomes analyzed in this study.
Species	Accsstion	Scaffold N50	BUSCO (%)
			Complete	Fragmented	Missing
Spodoptera frugiperda	GCF_023101765.2	13 Mb	99.3	0.4	0.3
S. litura	GCF_002706865.2	929.6 kb	97.4	1.8	0.8
S. exigua	GCA_902829305.4	15.2 Mb	89.0	2.7	8.3

## Sheet: Table S2
Table S2. Phylogenetic ranks of genes in Spodoptera frugiperda.
geneID	phylostratum	rank
XP_035455640.2	Spodoptera frugiperda	PS18
XP_035455627.1	Spodoptera frugiperda	PS18
XP_050550479.1	Spodoptera frugiperda	PS18
XP_050550474.1	Spodoptera frugiperda	PS18
XP_050550476.1	Spodoptera frugiperda	PS18
XP_050552267.1	Spodoptera frugiperda	PS18
XP_050551212.1	Spodoptera frugiperda	PS18
XP_035433168.2	Spodoptera frugiperda	PS18
XP_035435168.1	Spodoptera frugiperda	PS18
XP_035435324.1	Spodoptera frugiperda	PS18
XP_035441290.2	Spodoptera frugiperda	PS18
XP_050553812.1	Spodoptera frugiperda	PS18
XP_050551775.1	Spodoptera frugiperda	PS18
XP_050551655.1	Spodoptera frugiperda	PS18
XP_035446195.2	Spodoptera frugiperda	PS18
XP_035452129.1	Spodoptera frugiperda	PS18
XP_035452130.1	Spodoptera frugiperda	PS18
XP_035455480.2	Spodoptera frugiperda	PS18
XP_050556952.1	Spodoptera frugiperda	PS18
XP_050558868.1	Spodoptera frugiperda	PS18
XP_050552358.1	Spodoptera frugiperda	PS18
XP_050556589.1	Spodoptera frugiperda	PS18
XP_035429146.2	Spodoptera frugiperda	PS18
XP_035435609.2	Spodoptera frugiperda	PS18
XP_035436841.2	Spodoptera frugiperda	PS18
XP_035441123.2	Spodoptera frugiperda	PS18
XP_035445488.1	Spodoptera frugiperda	PS18
XP_035448510.2	Spodoptera frugiperda	PS18
XP_035449236.2	Spodoptera frugiperda	PS18
XP_035449778.1	Spodoptera frugiperda	PS18
XP_035450698.2	Spodoptera frugiperda	PS18
XP_035451362.2	Spodoptera frugiperda	PS18
XP_035452246.2	Spodoptera frugiperda	PS18
XP_035453494.2	Spodoptera frugiperda	PS18
XP_035453516.2	Spodoptera frugiperda	PS18
XP_035455057.2	Spodoptera frugiperda	PS18
XP_035455484.2	Spodoptera frugiperda	PS18
XP_050550315.1	Spodoptera frugiperda	PS18
XP_050552373.1	Spodoptera frugiperda	PS18
XP_050553789.1	Spodoptera frugiperda	PS18
XP_050554205.1	Spodoptera frugiperda	PS18
XP_050554730.1	Spodoptera frugiperda	PS18
XP_050555633.1	Spodoptera frugiperda	PS18
XP_050556562.1	Spodoptera frugiperda	PS18
XP_050556906.1	Spodoptera frugiperda	PS18
XP_050558349.1	Spodoptera frugiperda	PS18
XP_050558401.1	Spodoptera frugiperda	PS18
XP_050558420.1	Spodoptera frugiperda	PS18
XP_050559770.1	Spodoptera frugiperda	PS18
XP_050559774.1	Spodoptera frugiperda	PS18
XP_050560001.1	Spodoptera frugiperda	PS18
XP_050560003.1	Spodoptera frugiperda	PS18
XP_050560179.1	Spodoptera frugiperda	PS18
XP_050560185.1	Spodoptera frugiperda	PS18
XP_050561228.1	Spodoptera frugiperda	PS18
XP_050561645.1	Spodoptera frugiperda	PS18
XP_050562114.1	Spodoptera frugiperda	PS18
XP_050562178.1	Spodoptera frugiperda	PS18
XP_050562618.1	Spodoptera frugiperda	PS18
XP_050563449.1	Spodoptera frugiperda	PS18
XP_050563457.1	Spodoptera frugiperda	PS18
XP_050563526.1	Spodoptera frugiperda	PS18
XP_035437382.1	Spodoptera frugiperda	PS18
XP_035455255.1	Spodoptera frugiperda	PS18
XP_050552396.1	Spodoptera frugiperda	PS18
XP_050556590.1	Spodoptera frugiperda	PS18
XP_050558417.1	Spodoptera frugiperda	PS18
XP_050552413.1	Slit_Sfru	PS17
XP_050556584.1	Slit_Sfru	PS17
XP_050556582.1	Slit_Sfru	PS17
XP_035455979.2	Slit_Sfru	PS17
XP_050557978.1	Slit_Sfru	PS17
XP_050556583.1	Slit_Sfru	PS17
XP_050556585.1	Slit_Sfru	PS17
XP_050558189.1	Slit_Sfru	PS17
XP_050563638.1	Slit_Sfru	PS17
XP_050553238.1	Slit_Sfru	PS17
XP_050552570.1	Slit_Sfru	PS17
XP_050559743.1	Slit_Sfru	PS17
XP_050559755.1	Slit_Sfru	PS17
XP_050552558.1	Slit_Sfru	PS17
XP_035453511.2	Slit_Sfru	PS17
XP_050559745.1	Slit_Sfru	PS17
XP_050558899.1	Slit_Sfru	PS17
XP_050558903.1	Slit_Sfru	PS17
XP_050558901.1	Slit_Sfru	PS17
XP_050553305.1	Slit_Sfru	PS17
XP_035434209.2	Slit_Sfru	PS17
XP_050554506.1	Slit_Sfru	PS17
XP_050559666.1	Slit_Sfru	PS17
XP_050559711.1	Slit_Sfru	PS17
XP_035431877.1	Slit_Sfru	PS17
XP_050561643.1	Slit_Sfru	PS17
XP_050561944.1	Slit_Sfru	PS17
XP_050550712.1	Slit_Sfru	PS17
XP_035436309.2	Slit_Sfru	PS17
XP_035437550.2	Slit_Sfru	PS17
XP_035437740.2	Slit_Sfru	PS17
XP_050562616.1	Slit_Sfru	PS17
XP_050555903.1	Slit_Sfru	PS17
XP_035439681.2	Slit_Sfru	PS17
XP_050555544.1	Slit_Sfru	PS17
XP_035442443.1	Slit_Sfru	PS17
XP_035444098.2	Slit_Sfru	PS17
XP_035444861.2	Slit_Sfru	PS17
XP_050549506.1	Slit_Sfru	PS17
XP_050549507.1	Slit_Sfru	PS17
XP_035445188.2	Slit_Sfru	PS17
XP_050549503.1	Slit_Sfru	PS17
XP_035453769.1	Slit_Sfru	PS17
XP_035455115.2	Slit_Sfru	PS17
XP_035456754.2	Slit_Sfru	PS17
XP_050556738.1	Slit_Sfru	PS17
XP_050558487.1	Slit_Sfru	PS17
XP_050559739.1	Slit_Sfru	PS17
XP_050559777.1	Slit_Sfru	PS17
XP_050560539.1	Slit_Sfru	PS17
XP_050562387.1	Slit_Sfru	PS17
XP_050562388.1	Slit_Sfru	PS17
XP_050560201.1	Slit_Sfru	PS17
XP_050550857.1	Slit_Sfru	PS17
XP_035438802.2	Slit_Sfru	PS17
XP_050556601.1	Slit_Sfru	PS17
XP_050562926.1	Slit_Sfru	PS17
XP_035441071.2	Slit_Sfru	PS17
XP_035441848.2	Slit_Sfru	PS17
XP_035443616.2	Slit_Sfru	PS17
XP_050563870.1	Slit_Sfru	PS17
XP_035445474.2	Slit_Sfru	PS17
XP_035445492.2	Slit_Sfru	PS17
XP_050551496.1	Slit_Sfru	PS17
XP_050551391.1	Slit_Sfru	PS17
XP_035449346.2	Slit_Sfru	PS17
XP_050563504.1	Slit_Sfru	PS17
XP_035451186.2	Slit_Sfru	PS17
XP_035451374.2	Slit_Sfru	PS17
XP_050555767.1	Slit_Sfru	PS17
XP_035451749.1	Slit_Sfru	PS17
XP_050552616.1	Slit_Sfru	PS17
XP_050559785.1	Slit_Sfru	PS17
XP_050559761.1	Slit_Sfru	PS17
XP_050554423.1	Slit_Sfru	PS17
XP_050555491.1	Slit_Sfru	PS17
XP_050556950.1	Slit_Sfru	PS17
XP_050560516.1	Slit_Sfru	PS17
XP_050551615.1	Sexi_Slit_Sfru	PS16
XP_050553077.1	Sexi_Slit_Sfru	PS16
XP_050551612.1	Sexi_Slit_Sfru	PS16
XP_050552139.1	Sexi_Slit_Sfru	PS16
XP_050563409.1	Sexi_Slit_Sfru	PS16
XP_050555484.1	Sexi_Slit_Sfru	PS16
XP_050561087.1	Sexi_Slit_Sfru	PS16
XP_050562635.1	Sexi_Slit_Sfru	PS16
XP_050563104.1	Sexi_Slit_Sfru	PS16
XP_050552329.1	Sexi_Slit_Sfru	PS16
XP_035451776.2	Sexi_Slit_Sfru	PS16
XP_050552320.1	Sexi_Slit_Sfru	PS16
XP_050552316.1	Sexi_Slit_Sfru	PS16
XP_050552332.1	Sexi_Slit_Sfru	PS16
XP_035451777.2	Sexi_Slit_Sfru	PS16
XP_050552323.1	Sexi_Slit_Sfru	PS16
XP_050552337.1	Sexi_Slit_Sfru	PS16
XP_050552325.1	Sexi_Slit_Sfru	PS16
XP_050552336.1	Sexi_Slit_Sfru	PS16
XP_050552334.1	Sexi_Slit_Sfru	PS16
XP_035451778.2	Sexi_Slit_Sfru	PS16
XP_035451769.2	Sexi_Slit_Sfru	PS16
XP_050556569.1	Sexi_Slit_Sfru	PS16
XP_050556570.1	Sexi_Slit_Sfru	PS16
XP_050551618.1	Sexi_Slit_Sfru	PS16
XP_050551616.1	Sexi_Slit_Sfru	PS16
XP_050557435.1	Sexi_Slit_Sfru	PS16
XP_050559851.1	Sexi_Slit_Sfru	PS16
XP_050559856.1	Sexi_Slit_Sfru	PS16
XP_050559565.1	Sexi_Slit_Sfru	PS16
XP_050559347.1	Sexi_Slit_Sfru	PS16
XP_050562087.1	Sexi_Slit_Sfru	PS16
XP_050559855.1	Sexi_Slit_Sfru	PS16
XP_050559814.1	Sexi_Slit_Sfru	PS16
XP_050559849.1	Sexi_Slit_Sfru	PS16
XP_050559758.1	Sexi_Slit_Sfru	PS16
XP_050559398.1	Sexi_Slit_Sfru	PS16
XP_050559854.1	Sexi_Slit_Sfru	PS16
XP_050559819.1	Sexi_Slit_Sfru	PS16
XP_050555530.1	Sexi_Slit_Sfru	PS16
XP_050558187.1	Sexi_Slit_Sfru	PS16
XP_050559327.1	Sexi_Slit_Sfru	PS16
XP_050557931.1	Sexi_Slit_Sfru	PS16
XP_050556559.1	Sexi_Slit_Sfru	PS16
XP_050558261.1	Sexi_Slit_Sfru	PS16
XP_050560070.1	Sexi_Slit_Sfru	PS16
XP_050560090.1	Sexi_Slit_Sfru	PS16
XP_050560093.1	Sexi_Slit_Sfru	PS16
XP_035451744.2	Sexi_Slit_Sfru	PS16
XP_035456287.2	Sexi_Slit_Sfru	PS16
XP_050551381.1	Sexi_Slit_Sfru	PS16
XP_035433192.2	Sexi_Slit_Sfru	PS16
XP_050559659.1	Sexi_Slit_Sfru	PS16
XP_035435413.1	Sexi_Slit_Sfru	PS16
XP_035437171.2	Sexi_Slit_Sfru	PS16
XP_050560171.1	Sexi_Slit_Sfru	PS16
XP_035449348.2	Sexi_Slit_Sfru	PS16
XP_050555104.1	Sexi_Slit_Sfru	PS16
XP_035452060.2	Sexi_Slit_Sfru	PS16
XP_050558404.1	Sexi_Slit_Sfru	PS16
XP_035451904.2	Sexi_Slit_Sfru	PS16
XP_035452997.2	Sexi_Slit_Sfru	PS16
XP_050551379.1	Sexi_Slit_Sfru	PS16
XP_050560907.1	Sexi_Slit_Sfru	PS16
XP_035431965.2	Sexi_Slit_Sfru	PS16
XP_035435855.2	Sexi_Slit_Sfru	PS16
XP_035447222.2	Sexi_Slit_Sfru	PS16
XP_035431598.2	Sexi_Slit_Sfru	PS16
XP_050550863.1	Sexi_Slit_Sfru	PS16
XP_050552954.1	Sexi_Slit_Sfru	PS16
XP_050552955.1	Sexi_Slit_Sfru	PS16
XP_050556581.1	Sexi_Slit_Sfru	PS16
XP_050558042.1	Sexi_Slit_Sfru	PS16
XP_035456102.1	Sexi_Slit_Sfru	PS16
XP_050557115.1	Sexi_Slit_Sfru	PS16
XP_050551389.1	Sexi_Slit_Sfru	PS16
XP_050561666.1	Sexi_Slit_Sfru	PS16
XP_035434510.2	Sexi_Slit_Sfru	PS16
XP_035435995.2	Sexi_Slit_Sfru	PS16
XP_035432330.2	Sexi_Slit_Sfru	PS16
XP_035431207.2	Sexi_Slit_Sfru	PS16
XP_050560431.1	Sexi_Slit_Sfru	PS16
XP_035439071.1	Sexi_Slit_Sfru	PS16
XP_035443036.2	Sexi_Slit_Sfru	PS16
XP_050563285.1	Sexi_Slit_Sfru	PS16
XP_050549763.1	Sexi_Slit_Sfru	PS16
XP_035450306.2	Sexi_Slit_Sfru	PS16
XP_035450066.2	Sexi_Slit_Sfru	PS16
XP_050555094.1	Sexi_Slit_Sfru	PS16
XP_050554984.1	Sexi_Slit_Sfru	PS16
XP_035435858.2	Sexi_Slit_Sfru	PS16
XP_050550809.1	Sexi_Slit_Sfru	PS16
XP_035435515.2	Sexi_Slit_Sfru	PS16
XP_050550726.1	Sexi_Slit_Sfru	PS16
XP_035435514.2	Sexi_Slit_Sfru	PS16
XP_050553082.1	Sexi_Slit_Sfru	PS16
XP_035431574.2	Sexi_Slit_Sfru	PS16
XP_050555971.1	Sexi_Slit_Sfru	PS16
XP_050555742.1	Sexi_Slit_Sfru	PS16
XP_035457131.2	Sexi_Slit_Sfru	PS16
XP_035431087.2	Sexi_Slit_Sfru	PS16
XP_050558796.1	Sexi_Slit_Sfru	PS16
XP_050559977.1	Sexi_Slit_Sfru	PS16
XP_035430954.1	Sexi_Slit_Sfru	PS16
XP_050550170.1	Sexi_Slit_Sfru	PS16
XP_050554507.1	Sexi_Slit_Sfru	PS16
XP_035452328.2	Sexi_Slit_Sfru	PS16
XP_050556470.1	Sexi_Slit_Sfru	PS16
XP_050556516.1	Sexi_Slit_Sfru	PS16
XP_035431206.1	Sexi_Slit_Sfru	PS16
XP_050553712.1	Sexi_Slit_Sfru	PS16
XP_050551569.1	Sexi_Slit_Sfru	PS16
XP_035431401.2	Spodoptera	PS15
XP_050554047.1	Spodoptera	PS15
XP_050560273.1	Spodoptera	PS15
XP_035429316.2	Spodoptera	PS15
XP_035436762.2	Spodoptera	PS15
XP_035438164.2	Spodoptera	PS15
XP_035439816.2	Spodoptera	PS15
XP_035439930.2	Spodoptera	PS15
XP_035447570.2	Spodoptera	PS15
XP_035448178.2	Spodoptera	PS15
XP_035450582.2	Spodoptera	PS15
XP_035455695.2	Spodoptera	PS15
XP_035457514.2	Spodoptera	PS15
XP_050551036.1	Spodoptera	PS15
XP_050552062.1	Spodoptera	PS15
XP_050555868.1	Spodoptera	PS15
XP_050557296.1	Spodoptera	PS15
XP_050557476.1	Spodoptera	PS15
XP_050557478.1	Spodoptera	PS15
XP_050557921.1	Spodoptera	PS15
XP_035428823.2	Noctuidae	PS14
XP_035429040.2	Noctuidae	PS14
XP_035429115.2	Noctuidae	PS14
XP_035429397.2	Noctuidae	PS14
XP_035431289.1	Noctuidae	PS14
XP_035431597.2	Noctuidae	PS14
XP_035431739.2	Noctuidae	PS14
XP_035432743.1	Noctuidae	PS14
XP_035432971.2	Noctuidae	PS14
XP_035432975.2	Noctuidae	PS14
XP_035433033.2	Noctuidae	PS14
XP_035433501.1	Noctuidae	PS14
XP_035433705.1	Noctuidae	PS14
XP_035434618.2	Noctuidae	PS14
XP_035435857.2	Noctuidae	PS14
XP_035436061.2	Noctuidae	PS14
XP_035436093.1	Noctuidae	PS14
XP_035436767.2	Noctuidae	PS14
XP_035437170.2	Noctuidae	PS14
XP_035437497.2	Noctuidae	PS14
XP_035437507.2	Noctuidae	PS14
XP_035438305.1	Noctuidae	PS14
XP_035438324.2	Noctuidae	PS14
XP_035438745.2	Noctuidae	PS14
XP_035439129.2	Noctuidae	PS14
XP_035439620.1	Noctuidae	PS14
XP_035441187.2	Noctuidae	PS14
XP_035441852.2	Noctuidae	PS14
XP_035442117.2	Noctuidae	PS14
XP_035442193.2	Noctuidae	PS14
XP_035442387.2	Noctuidae	PS14
XP_035443617.2	Noctuidae	PS14
XP_035444550.2	Noctuidae	PS14
XP_035445083.2	Noctuidae	PS14
XP_035446049.2	Noctuidae	PS14
XP_035446082.2	Noctuidae	PS14
XP_035446423.2	Noctuidae	PS14
XP_035446690.1	Noctuidae	PS14
XP_035446704.2	Noctuidae	PS14
XP_035447797.1	Noctuidae	PS14
XP_035448014.2	Noctuidae	PS14
XP_035448806.2	Noctuidae	PS14
XP_035449133.1	Noctuidae	PS14
XP_035450658.2	Noctuidae	PS14
XP_035451137.1	Noctuidae	PS14
XP_035451146.2	Noctuidae	PS14
XP_035451231.2	Noctuidae	PS14
XP_035451392.2	Noctuidae	PS14
XP_035451400.2	Noctuidae	PS14
XP_035451494.2	Noctuidae	PS14
XP_035451555.2	Noctuidae	PS14
XP_035451558.2	Noctuidae	PS14
XP_035451717.2	Noctuidae	PS14
XP_035451722.1	Noctuidae	PS14
XP_035451751.2	Noctuidae	PS14
XP_035451766.2	Noctuidae	PS14
XP_035451790.2	Noctuidae	PS14
XP_035451791.2	Noctuidae	PS14
XP_035453049.1	Noctuidae	PS14
XP_035453063.1	Noctuidae	PS14
XP_035453087.2	Noctuidae	PS14
XP_035453888.2	Noctuidae	PS14
XP_035454472.2	Noctuidae	PS14
XP_035454481.2	Noctuidae	PS14
XP_035454702.2	Noctuidae	PS14
XP_035455092.2	Noctuidae	PS14
XP_035455317.1	Noctuidae	PS14
XP_035455411.1	Noctuidae	PS14
XP_035455412.1	Noctuidae	PS14
XP_035455413.2	Noctuidae	PS14
XP_035455414.1	Noctuidae	PS14
XP_035455416.2	Noctuidae	PS14
XP_035455417.1	Noctuidae	PS14
XP_035455556.1	Noctuidae	PS14
XP_035456181.2	Noctuidae	PS14
XP_035456361.2	Noctuidae	PS14
XP_035457099.2	Noctuidae	PS14
XP_035457288.1	Noctuidae	PS14
XP_035458102.1	Noctuidae	PS14
XP_035459032.1	Noctuidae	PS14
XP_035459198.2	Noctuidae	PS14
XP_035459212.1	Noctuidae	PS14
XP_050549531.1	Noctuidae	PS14
XP_050549903.1	Noctuidae	PS14
XP_050550010.1	Noctuidae	PS14
XP_050550723.1	Noctuidae	PS14
XP_050550864.1	Noctuidae	PS14
XP_050550874.1	Noctuidae	PS14
XP_050550984.1	Noctuidae	PS14
XP_050551014.1	Noctuidae	PS14
XP_050551021.1	Noctuidae	PS14
XP_050551417.1	Noctuidae	PS14
XP_050551661.1	Noctuidae	PS14
XP_050551721.1	Noctuidae	PS14
XP_050551747.1	Noctuidae	PS14
XP_050552089.1	Noctuidae	PS14
XP_050552314.1	Noctuidae	PS14
XP_050552321.1	Noctuidae	PS14
XP_050552810.1	Noctuidae	PS14
XP_050553081.1	Noctuidae	PS14
XP_050553378.1	Noctuidae	PS14
XP_050553394.1	Noctuidae	PS14
XP_050553667.1	Noctuidae	PS14
XP_050553820.1	Noctuidae	PS14
XP_050554201.1	Noctuidae	PS14
XP_050554431.1	Noctuidae	PS14
XP_050554743.1	Noctuidae	PS14
XP_050555111.1	Noctuidae	PS14
XP_050555238.1	Noctuidae	PS14
XP_050555721.1	Noctuidae	PS14
XP_050555751.1	Noctuidae	PS14
XP_050555960.1	Noctuidae	PS14
XP_050556007.1	Noctuidae	PS14
XP_050556023.1	Noctuidae	PS14
XP_050556401.1	Noctuidae	PS14
XP_050556416.1	Noctuidae	PS14
XP_050556592.1	Noctuidae	PS14
XP_050556748.1	Noctuidae	PS14
XP_050556812.1	Noctuidae	PS14
XP_050556933.1	Noctuidae	PS14
XP_050557055.1	Noctuidae	PS14
XP_050557065.1	Noctuidae	PS14
XP_050557138.1	Noctuidae	PS14
XP_050557384.1	Noctuidae	PS14
XP_050557402.1	Noctuidae	PS14
XP_050557403.1	Noctuidae	PS14
XP_050557513.1	Noctuidae	PS14
XP_050557564.1	Noctuidae	PS14
XP_050557640.1	Noctuidae	PS14
XP_050557879.1	Noctuidae	PS14
XP_050557900.1	Noctuidae	PS14
XP_050557903.1	Noctuidae	PS14
XP_050557917.1	Noctuidae	PS14
XP_050557918.1	Noctuidae	PS14
XP_050557935.1	Noctuidae	PS14
XP_050558031.1	Noctuidae	PS14
XP_050558160.1	Noctuidae	PS14
XP_050558168.1	Noctuidae	PS14
XP_050558172.1	Noctuidae	PS14
XP_050558414.1	Noctuidae	PS14
XP_050558541.1	Noctuidae	PS14
XP_050558550.1	Noctuidae	PS14
XP_050559324.1	Noctuidae	PS14
XP_050559767.1	Noctuidae	PS14
XP_050559784.1	Noctuidae	PS14
XP_050559978.1	Noctuidae	PS14
XP_050560243.1	Noctuidae	PS14
XP_050560244.1	Noctuidae	PS14
XP_050560530.1	Noctuidae	PS14
XP_050560706.1	Noctuidae	PS14
XP_050560736.1	Noctuidae	PS14
XP_050560780.1	Noctuidae	PS14
XP_050561102.1	Noctuidae	PS14
XP_050561580.1	Noctuidae	PS14
XP_050561587.1	Noctuidae	PS14
XP_050561599.1	Noctuidae	PS14
XP_050561638.1	Noctuidae	PS14
XP_050561656.1	Noctuidae	PS14
XP_050562257.1	Noctuidae	PS14
XP_050562344.1	Noctuidae	PS14
XP_050562693.1	Noctuidae	PS14
XP_050562855.1	Noctuidae	PS14
XP_050563567.1	Noctuidae	PS14
XP_050563571.1	Noctuidae	PS14
XP_035429395.2	Noctuoidea	PS13
XP_035429875.2	Noctuoidea	PS13
XP_035434883.1	Noctuoidea	PS13
XP_035436940.2	Noctuoidea	PS13
XP_035437574.2	Noctuoidea	PS13
XP_035437967.2	Noctuoidea	PS13
XP_035437968.2	Noctuoidea	PS13
XP_035438287.1	Noctuoidea	PS13
XP_035440660.2	Noctuoidea	PS13
XP_035440664.1	Noctuoidea	PS13
XP_035441030.2	Noctuoidea	PS13
XP_035442663.1	Noctuoidea	PS13
XP_035444032.2	Noctuoidea	PS13
XP_035450135.2	Noctuoidea	PS13
XP_035454699.1	Noctuoidea	PS13
XP_035455727.2	Noctuoidea	PS13
XP_035456509.2	Noctuoidea	PS13
XP_035457114.2	Noctuoidea	PS13
XP_035457236.1	Noctuoidea	PS13
XP_035457368.1	Noctuoidea	PS13
XP_035457718.2	Noctuoidea	PS13
XP_050549350.1	Noctuoidea	PS13
XP_050550033.1	Noctuoidea	PS13
XP_050552368.1	Noctuoidea	PS13
XP_050553080.1	Noctuoidea	PS13
XP_050553617.1	Noctuoidea	PS13
XP_050553975.1	Noctuoidea	PS13
XP_050556379.1	Noctuoidea	PS13
XP_050556604.1	Noctuoidea	PS13
XP_050556618.1	Noctuoidea	PS13
XP_050556716.1	Noctuoidea	PS13
XP_050557375.1	Noctuoidea	PS13
XP_050557639.1	Noctuoidea	PS13
XP_050557853.1	Noctuoidea	PS13
XP_050557861.1	Noctuoidea	PS13
XP_050557870.1	Noctuoidea	PS13
XP_050558016.1	Noctuoidea	PS13
XP_050558129.1	Noctuoidea	PS13
XP_050558135.1	Noctuoidea	PS13
XP_050558191.1	Noctuoidea	PS13
XP_050558198.1	Noctuoidea	PS13
XP_050558412.1	Noctuoidea	PS13
XP_050559778.1	Noctuoidea	PS13
XP_050560383.1	Noctuoidea	PS13
XP_050560923.1	Noctuoidea	PS13
XP_050561700.1	Noctuoidea	PS13
XP_050563556.1	Noctuoidea	PS13
XP_035428568.2	Obtectomera	PS12
XP_035429009.1	Obtectomera	PS12
XP_035429065.2	Obtectomera	PS12
XP_035429398.2	Obtectomera	PS12
XP_035429399.2	Obtectomera	PS12
XP_035429655.2	Obtectomera	PS12
XP_035430124.2	Obtectomera	PS12
XP_035431528.2	Obtectomera	PS12
XP_035431623.2	Obtectomera	PS12
XP_035431922.2	Obtectomera	PS12
XP_035432148.1	Obtectomera	PS12
XP_035432533.2	Obtectomera	PS12
XP_035432602.2	Obtectomera	PS12
XP_035433096.2	Obtectomera	PS12
XP_035433135.1	Obtectomera	PS12
XP_035433366.2	Obtectomera	PS12
XP_035434253.2	Obtectomera	PS12
XP_035434579.2	Obtectomera	PS12
XP_035435397.2	Obtectomera	PS12
XP_035435787.2	Obtectomera	PS12
XP_035435885.2	Obtectomera	PS12
XP_035435891.1	Obtectomera	PS12
XP_035436845.1	Obtectomera	PS12
XP_035437071.1	Obtectomera	PS12
XP_035437172.2	Obtectomera	PS12
XP_035437560.2	Obtectomera	PS12
XP_035437649.2	Obtectomera	PS12
XP_035437830.2	Obtectomera	PS12
XP_035438009.2	Obtectomera	PS12
XP_035438106.2	Obtectomera	PS12
XP_035438262.2	Obtectomera	PS12
XP_035438527.2	Obtectomera	PS12
XP_035438593.2	Obtectomera	PS12
XP_035438734.1	Obtectomera	PS12
XP_035439087.2	Obtectomera	PS12
XP_035440406.2	Obtectomera	PS12
XP_035440407.2	Obtectomera	PS12
XP_035440772.2	Obtectomera	PS12
XP_035440774.1	Obtectomera	PS12
XP_035441081.1	Obtectomera	PS12
XP_035441147.2	Obtectomera	PS12
XP_035441851.2	Obtectomera	PS12
XP_035441853.2	Obtectomera	PS12
XP_035441939.2	Obtectomera	PS12
XP_035442543.2	Obtectomera	PS12
XP_035442604.2	Obtectomera	PS12
XP_035443363.2	Obtectomera	PS12
XP_035444155.2	Obtectomera	PS12
XP_035445428.2	Obtectomera	PS12
XP_035447968.2	Obtectomera	PS12
XP_035448725.2	Obtectomera	PS12
XP_035448820.2	Obtectomera	PS12
XP_035449242.2	Obtectomera	PS12
XP_035449508.2	Obtectomera	PS12
XP_035449527.2	Obtectomera	PS12
XP_035449940.2	Obtectomera	PS12
XP_035450120.2	Obtectomera	PS12
XP_035450463.1	Obtectomera	PS12
XP_035450594.2	Obtectomera	PS12
XP_035450802.2	Obtectomera	PS12
XP_035452215.1	Obtectomera	PS12
XP_035452428.2	Obtectomera	PS12
XP_035453106.2	Obtectomera	PS12
XP_035453616.2	Obtectomera	PS12
XP_035453943.2	Obtectomera	PS12
XP_035453966.2	Obtectomera	PS12
XP_035454003.2	Obtectomera	PS12
XP_035454662.2	Obtectomera	PS12
XP_035454935.1	Obtectomera	PS12
XP_035455287.2	Obtectomera	PS12
XP_035455299.2	Obtectomera	PS12
XP_035455303.2	Obtectomera	PS12
XP_035455305.2	Obtectomera	PS12
XP_035455311.2	Obtectomera	PS12
XP_035455315.2	Obtectomera	PS12
XP_035455400.2	Obtectomera	PS12
XP_035455401.2	Obtectomera	PS12
XP_035455404.2	Obtectomera	PS12
XP_035455604.1	Obtectomera	PS12
XP_035455731.2	Obtectomera	PS12
XP_035455777.2	Obtectomera	PS12
XP_035456294.1	Obtectomera	PS12
XP_035456959.2	Obtectomera	PS12
XP_035457050.2	Obtectomera	PS12
XP_035457509.2	Obtectomera	PS12
XP_035457512.1	Obtectomera	PS12
XP_035457692.2	Obtectomera	PS12
XP_035457720.1	Obtectomera	PS12
XP_035457747.2	Obtectomera	PS12
XP_035458817.2	Obtectomera	PS12
XP_035459371.2	Obtectomera	PS12
XP_050549262.1	Obtectomera	PS12
XP_050549501.1	Obtectomera	PS12
XP_050549908.1	Obtectomera	PS12
XP_050549945.1	Obtectomera	PS12
XP_050550034.1	Obtectomera	PS12
XP_050550035.1	Obtectomera	PS12
XP_050550036.1	Obtectomera	PS12
XP_050550168.1	Obtectomera	PS12
XP_050550542.1	Obtectomera	PS12
XP_050551188.1	Obtectomera	PS12
XP_050551499.1	Obtectomera	PS12
XP_050551806.1	Obtectomera	PS12
XP_050552229.1	Obtectomera	PS12
XP_050552338.1	Obtectomera	PS12
XP_050552339.1	Obtectomera	PS12
XP_050553064.1	Obtectomera	PS12
XP_050553065.1	Obtectomera	PS12
XP_050553242.1	Obtectomera	PS12
XP_050553396.1	Obtectomera	PS12
XP_050553730.1	Obtectomera	PS12
XP_050553769.1	Obtectomera	PS12
XP_050553827.1	Obtectomera	PS12
XP_050553961.1	Obtectomera	PS12
XP_050554234.1	Obtectomera	PS12
XP_050554432.1	Obtectomera	PS12
XP_050555762.1	Obtectomera	PS12
XP_050556051.1	Obtectomera	PS12
XP_050556167.1	Obtectomera	PS12
XP_050556397.1	Obtectomera	PS12
XP_050556411.1	Obtectomera	PS12
XP_050556546.1	Obtectomera	PS12
XP_050556563.1	Obtectomera	PS12
XP_050556571.1	Obtectomera	PS12
XP_050556586.1	Obtectomera	PS12
XP_050556632.1	Obtectomera	PS12
XP_050556728.1	Obtectomera	PS12
XP_050556740.1	Obtectomera	PS12
XP_050556904.1	Obtectomera	PS12
XP_050556951.1	Obtectomera	PS12
XP_050558413.1	Obtectomera	PS12
XP_050558415.1	Obtectomera	PS12
XP_050558496.1	Obtectomera	PS12
XP_050558545.1	Obtectomera	PS12
XP_050558551.1	Obtectomera	PS12
XP_050558722.1	Obtectomera	PS12
XP_050558746.1	Obtectomera	PS12
XP_050558747.1	Obtectomera	PS12
XP_050558749.1	Obtectomera	PS12
XP_050559118.1	Obtectomera	PS12
XP_050559773.1	Obtectomera	PS12
XP_050559783.1	Obtectomera	PS12
XP_050560363.1	Obtectomera	PS12
XP_050560586.1	Obtectomera	PS12
XP_050560639.1	Obtectomera	PS12
XP_050560742.1	Obtectomera	PS12
XP_050561116.1	Obtectomera	PS12
XP_050561277.1	Obtectomera	PS12
XP_050562638.1	Obtectomera	PS12
XP_050563059.1	Obtectomera	PS12
XP_050563112.1	Obtectomera	PS12
XP_050563133.1	Obtectomera	PS12
XP_050563164.1	Obtectomera	PS12
XP_050563205.1	Obtectomera	PS12
XP_050563242.1	Obtectomera	PS12
XP_050563553.1	Obtectomera	PS12
XP_035428615.2	Lepidoptera	PS11
XP_035428706.1	Lepidoptera	PS11
XP_035428790.2	Lepidoptera	PS11
XP_035428837.2	Lepidoptera	PS11
XP_035428955.2	Lepidoptera	PS11
XP_035429150.2	Lepidoptera	PS11
XP_035429185.1	Lepidoptera	PS11
XP_035429475.1	Lepidoptera	PS11
XP_035429476.2	Lepidoptera	PS11
XP_035429478.2	Lepidoptera	PS11
XP_035429495.2	Lepidoptera	PS11
XP_035429498.1	Lepidoptera	PS11
XP_035429557.2	Lepidoptera	PS11
XP_035429606.2	Lepidoptera	PS11
XP_035429696.2	Lepidoptera	PS11
XP_035429736.1	Lepidoptera	PS11
XP_035429767.1	Lepidoptera	PS11
XP_035429771.1	Lepidoptera	PS11
XP_035429934.1	Lepidoptera	PS11
XP_035430016.1	Lepidoptera	PS11
XP_035430031.2	Lepidoptera	PS11
XP_035430129.2	Lepidoptera	PS11
XP_035430180.2	Lepidoptera	PS11
XP_035430181.2	Lepidoptera	PS11
XP_035430227.2	Lepidoptera	PS11
XP_035430249.2	Lepidoptera	PS11
XP_035430267.2	Lepidoptera	PS11
XP_035430347.2	Lepidoptera	PS11
XP_035430405.2	Lepidoptera	PS11
XP_035430432.2	Lepidoptera	PS11
XP_035430451.2	Lepidoptera	PS11
XP_035430518.2	Lepidoptera	PS11
XP_035430539.2	Lepidoptera	PS11
XP_035430571.2	Lepidoptera	PS11
XP_035430578.2	Lepidoptera	PS11
XP_035430606.2	Lepidoptera	PS11
XP_035430642.2	Lepidoptera	PS11
XP_035430643.2	Lepidoptera	PS11
XP_035430725.2	Lepidoptera	PS11
XP_035430752.1	Lepidoptera	PS11
XP_035430834.2	Lepidoptera	PS11
XP_035430848.2	Lepidoptera	PS11
XP_035430982.2	Lepidoptera	PS11
XP_035430986.1	Lepidoptera	PS11
XP_035431068.2	Lepidoptera	PS11
XP_035431159.2	Lepidoptera	PS11
XP_035431190.2	Lepidoptera	PS11
XP_035431386.2	Lepidoptera	PS11
XP_035431416.2	Lepidoptera	PS11
XP_035431422.2	Lepidoptera	PS11
XP_035431430.2	Lepidoptera	PS11
XP_035431461.1	Lepidoptera	PS11
XP_035431476.2	Lepidoptera	PS11
XP_035431518.2	Lepidoptera	PS11
XP_035431536.2	Lepidoptera	PS11
XP_035431572.2	Lepidoptera	PS11
XP_035431666.2	Lepidoptera	PS11
XP_035431667.1	Lepidoptera	PS11
XP_035431673.1	Lepidoptera	PS11
XP_035431708.1	Lepidoptera	PS11
XP_035431741.2	Lepidoptera	PS11
XP_035431750.2	Lepidoptera	PS11
XP_035431844.2	Lepidoptera	PS11
XP_035431904.1	Lepidoptera	PS11
XP_035432130.2	Lepidoptera	PS11
XP_035432133.2	Lepidoptera	PS11
XP_035432384.1	Lepidoptera	PS11
XP_035432410.1	Lepidoptera	PS11
XP_035432415.2	Lepidoptera	PS11
XP_035432431.2	Lepidoptera	PS11
XP_035432440.2	Lepidoptera	PS11
XP_035432483.1	Lepidoptera	PS11
XP_035432503.2	Lepidoptera	PS11
XP_035432507.2	Lepidoptera	PS11
XP_035432514.1	Lepidoptera	PS11
XP_035432539.1	Lepidoptera	PS11
XP_035432540.1	Lepidoptera	PS11
XP_035432541.2	Lepidoptera	PS11
XP_035432543.2	Lepidoptera	PS11
XP_035432612.2	Lepidoptera	PS11
XP_035432722.1	Lepidoptera	PS11
XP_035432752.2	Lepidoptera	PS11
XP_035432822.2	Lepidoptera	PS11
XP_035432862.1	Lepidoptera	PS11
XP_035432897.1	Lepidoptera	PS11
XP_035432923.2	Lepidoptera	PS11
XP_035432940.1	Lepidoptera	PS11
XP_035432958.2	Lepidoptera	PS11
XP_035433065.1	Lepidoptera	PS11
XP_035433073.1	Lepidoptera	PS11
XP_035433284.1	Lepidoptera	PS11
XP_035433288.2	Lepidoptera	PS11
XP_035433306.2	Lepidoptera	PS11
XP_035433307.2	Lepidoptera	PS11
XP_035433314.1	Lepidoptera	PS11
XP_035433496.1	Lepidoptera	PS11
XP_035433504.2	Lepidoptera	PS11
XP_035433613.2	Lepidoptera	PS11
XP_035433616.1	Lepidoptera	PS11
XP_035433624.1	Lepidoptera	PS11
XP_035433674.1	Lepidoptera	PS11
XP_035433680.2	Lepidoptera	PS11
XP_035433823.1	Lepidoptera	PS11
XP_035433903.2	Lepidoptera	PS11
XP_035433909.2	Lepidoptera	PS11
XP_035433957.2	Lepidoptera	PS11
XP_035434009.1	Lepidoptera	PS11
XP_035434023.2	Lepidoptera	PS11
XP_035434037.2	Lepidoptera	PS11
XP_035434079.2	Lepidoptera	PS11
XP_035434143.1	Lepidoptera	PS11
XP_035434169.1	Lepidoptera	PS11
XP_035434172.2	Lepidoptera	PS11
XP_035434174.2	Lepidoptera	PS11
XP_035434216.2	Lepidoptera	PS11
XP_035434233.2	Lepidoptera	PS11
XP_035434235.2	Lepidoptera	PS11
XP_035434239.1	Lepidoptera	PS11
XP_035434254.1	Lepidoptera	PS11
XP_035434285.2	Lepidoptera	PS11
XP_035434463.1	Lepidoptera	PS11
XP_035434633.1	Lepidoptera	PS11
XP_035434651.1	Lepidoptera	PS11
XP_035434652.2	Lepidoptera	PS11
XP_035434707.1	Lepidoptera	PS11
XP_035434717.2	Lepidoptera	PS11
XP_035434731.2	Lepidoptera	PS11
XP_035434816.1	Lepidoptera	PS11
XP_035434982.2	Lepidoptera	PS11
XP_035435022.2	Lepidoptera	PS11
XP_035435121.1	Lepidoptera	PS11
XP_035435172.2	Lepidoptera	PS11
XP_035435296.2	Lepidoptera	PS11
XP_035435429.2	Lepidoptera	PS11
XP_035435451.2	Lepidoptera	PS11
XP_035435475.2	Lepidoptera	PS11
XP_035435560.2	Lepidoptera	PS11
XP_035435592.1	Lepidoptera	PS11
XP_035435593.2	Lepidoptera	PS11
XP_035435596.2	Lepidoptera	PS11
XP_035435618.1	Lepidoptera	PS11
XP_035435653.2	Lepidoptera	PS11
XP_035435711.2	Lepidoptera	PS11
XP_035435722.2	Lepidoptera	PS11
XP_035435764.1	Lepidoptera	PS11
XP_035435795.2	Lepidoptera	PS11
XP_035435845.1	Lepidoptera	PS11
XP_035435848.2	Lepidoptera	PS11
XP_035435881.2	Lepidoptera	PS11
XP_035435887.2	Lepidoptera	PS11
XP_035435904.1	Lepidoptera	PS11
XP_035435969.2	Lepidoptera	PS11
XP_035436060.2	Lepidoptera	PS11
XP_035436075.2	Lepidoptera	PS11
XP_035436118.1	Lepidoptera	PS11
XP_035436130.1	Lepidoptera	PS11
XP_035436162.2	Lepidoptera	PS11
XP_035436231.2	Lepidoptera	PS11
XP_035436347.2	Lepidoptera	PS11
XP_035436440.2	Lepidoptera	PS11
XP_035436463.1	Lepidoptera	PS11
XP_035436557.2	Lepidoptera	PS11
XP_035436576.2	Lepidoptera	PS11
XP_035436582.2	Lepidoptera	PS11
XP_035436583.2	Lepidoptera	PS11
XP_035436584.2	Lepidoptera	PS11
XP_035436679.1	Lepidoptera	PS11
XP_035436692.2	Lepidoptera	PS11
XP_035436830.1	Lepidoptera	PS11
XP_035436831.2	Lepidoptera	PS11
XP_035436849.1	Lepidoptera	PS11
XP_035436905.2	Lepidoptera	PS11
XP_035437153.2	Lepidoptera	PS11
XP_035437154.2	Lepidoptera	PS11
XP_035437155.2	Lepidoptera	PS11
XP_035437325.2	Lepidoptera	PS11
XP_035437326.1	Lepidoptera	PS11
XP_035437407.1	Lepidoptera	PS11
XP_035437445.2	Lepidoptera	PS11
XP_035437496.1	Lepidoptera	PS11
XP_035437505.1	Lepidoptera	PS11
XP_035437506.2	Lepidoptera	PS11
XP_035437537.2	Lepidoptera	PS11
XP_035437538.2	Lepidoptera	PS11
XP_035437551.1	Lepidoptera	PS11
XP_035437573.1	Lepidoptera	PS11
XP_035437579.2	Lepidoptera	PS11
XP_035437585.2	Lepidoptera	PS11
XP_035437629.2	Lepidoptera	PS11
XP_035437648.1	Lepidoptera	PS11
XP_035437658.2	Lepidoptera	PS11
XP_035437659.2	Lepidoptera	PS11
XP_035437665.2	Lepidoptera	PS11
XP_035437668.2	Lepidoptera	PS11
XP_035437728.2	Lepidoptera	PS11
XP_035437738.2	Lepidoptera	PS11
XP_035437741.2	Lepidoptera	PS11
XP_035437764.1	Lepidoptera	PS11
XP_035437770.1	Lepidoptera	PS11
XP_035437779.2	Lepidoptera	PS11
XP_035437820.2	Lepidoptera	PS11
XP_035437821.2	Lepidoptera	PS11
XP_035437822.1	Lepidoptera	PS11
XP_035437823.2	Lepidoptera	PS11
XP_035437857.2	Lepidoptera	PS11
XP_035437880.2	Lepidoptera	PS11
XP_035437888.1	Lepidoptera	PS11
XP_035437889.2	Lepidoptera	PS11
XP_035437927.1	Lepidoptera	PS11
XP_035437943.2	Lepidoptera	PS11
XP_035437948.2	Lepidoptera	PS11
XP_035437970.1	Lepidoptera	PS11
XP_035437971.2	Lepidoptera	PS11
XP_035437976.1	Lepidoptera	PS11
XP_035437996.2	Lepidoptera	PS11
XP_035438001.2	Lepidoptera	PS11
XP_035438033.2	Lepidoptera	PS11
XP_035438053.2	Lepidoptera	PS11
XP_035438072.2	Lepidoptera	PS11
XP_035438086.2	Lepidoptera	PS11
XP_035438105.2	Lepidoptera	PS11
XP_035438117.1	Lepidoptera	PS11
XP_035438172.1	Lepidoptera	PS11
XP_035438312.2	Lepidoptera	PS11
XP_035438474.2	Lepidoptera	PS11
XP_035438536.2	Lepidoptera	PS11
XP_035438549.2	Lepidoptera	PS11
XP_035438551.1	Lepidoptera	PS11
XP_035438562.1	Lepidoptera	PS11
XP_035438591.2	Lepidoptera	PS11
XP_035438653.1	Lepidoptera	PS11
XP_035438664.2	Lepidoptera	PS11
XP_035438666.2	Lepidoptera	PS11
XP_035438702.2	Lepidoptera	PS11
XP_035438749.2	Lepidoptera	PS11
XP_035438771.2	Lepidoptera	PS11
XP_035438831.2	Lepidoptera	PS11
XP_035438999.2	Lepidoptera	PS11
XP_035439008.2	Lepidoptera	PS11
XP_035439111.2	Lepidoptera	PS11
XP_035439137.1	Lepidoptera	PS11
XP_035439145.2	Lepidoptera	PS11
XP_035439243.2	Lepidoptera	PS11
XP_035439376.1	Lepidoptera	PS11
XP_035439383.1	Lepidoptera	PS11
XP_035439547.2	Lepidoptera	PS11
XP_035439639.2	Lepidoptera	PS11
XP_035439768.2	Lepidoptera	PS11
XP_035439920.1	Lepidoptera	PS11
XP_035439932.2	Lepidoptera	PS11
XP_035439937.2	Lepidoptera	PS11
XP_035440112.2	Lepidoptera	PS11
XP_035440115.1	Lepidoptera	PS11
XP_035440141.1	Lepidoptera	PS11
XP_035440153.1	Lepidoptera	PS11
XP_035440158.2	Lepidoptera	PS11
XP_035440207.2	Lepidoptera	PS11
XP_035440244.2	Lepidoptera	PS11
XP_035440274.2	Lepidoptera	PS11
XP_035440314.2	Lepidoptera	PS11
XP_035440344.2	Lepidoptera	PS11
XP_035440405.2	Lepidoptera	PS11
XP_035440425.1	Lepidoptera	PS11
XP_035440434.2	Lepidoptera	PS11
XP_035440482.2	Lepidoptera	PS11
XP_035440602.2	Lepidoptera	PS11
XP_035440659.2	Lepidoptera	PS11
XP_035440667.2	Lepidoptera	PS11
XP_035440770.2	Lepidoptera	PS11
XP_035440811.2	Lepidoptera	PS11
XP_035440819.1	Lepidoptera	PS11
XP_035440884.2	Lepidoptera	PS11
XP_035440948.2	Lepidoptera	PS11
XP_035440994.2	Lepidoptera	PS11
XP_035441002.2	Lepidoptera	PS11
XP_035441008.2	Lepidoptera	PS11
XP_035441070.2	Lepidoptera	PS11
XP_035441072.2	Lepidoptera	PS11
XP_035441083.1	Lepidoptera	PS11
XP_035441116.2	Lepidoptera	PS11
XP_035441124.2	Lepidoptera	PS11
XP_035441157.2	Lepidoptera	PS11
XP_035441163.1	Lepidoptera	PS11
XP_035441195.1	Lepidoptera	PS11
XP_035441216.1	Lepidoptera	PS11
XP_035441271.2	Lepidoptera	PS11
XP_035441274.1	Lepidoptera	PS11
XP_035441330.1	Lepidoptera	PS11
XP_035441412.2	Lepidoptera	PS11
XP_035441474.2	Lepidoptera	PS11
XP_035441591.2	Lepidoptera	PS11
XP_035441652.1	Lepidoptera	PS11
XP_035441655.2	Lepidoptera	PS11
XP_035441752.2	Lepidoptera	PS11
XP_035441753.1	Lepidoptera	PS11
XP_035441900.1	Lepidoptera	PS11
XP_035442000.1	Lepidoptera	PS11
XP_035442001.2	Lepidoptera	PS11
XP_035442006.2	Lepidoptera	PS11
XP_035442060.2	Lepidoptera	PS11
XP_035442065.2	Lepidoptera	PS11
XP_035442072.1	Lepidoptera	PS11
XP_035442084.1	Lepidoptera	PS11
XP_035442097.2	Lepidoptera	PS11
XP_035442178.1	Lepidoptera	PS11
XP_035442183.2	Lepidoptera	PS11
XP_035442190.1	Lepidoptera	PS11
XP_035442206.2	Lepidoptera	PS11
XP_035442211.2	Lepidoptera	PS11
XP_035442378.1	Lepidoptera	PS11
XP_035442389.2	Lepidoptera	PS11
XP_035442392.1	Lepidoptera	PS11
XP_035442403.1	Lepidoptera	PS11
XP_035442438.2	Lepidoptera	PS11
XP_035442466.1	Lepidoptera	PS11
XP_035442479.2	Lepidoptera	PS11
XP_035442497.1	Lepidoptera	PS11
XP_035442557.2	Lepidoptera	PS11
XP_035442866.1	Lepidoptera	PS11
XP_035442982.2	Lepidoptera	PS11
XP_035443073.1	Lepidoptera	PS11
XP_035443074.2	Lepidoptera	PS11
XP_035443088.1	Lepidoptera	PS11
XP_035443096.1	Lepidoptera	PS11
XP_035443099.2	Lepidoptera	PS11
XP_035443133.2	Lepidoptera	PS11
XP_035443134.2	Lepidoptera	PS11
XP_035443135.2	Lepidoptera	PS11
XP_035443141.2	Lepidoptera	PS11
XP_035443173.2	Lepidoptera	PS11
XP_035443227.2	Lepidoptera	PS11
XP_035443234.2	Lepidoptera	PS11
XP_035443239.2	Lepidoptera	PS11
XP_035443240.2	Lepidoptera	PS11
XP_035443244.2	Lepidoptera	PS11
XP_035443265.2	Lepidoptera	PS11
XP_035443273.2	Lepidoptera	PS11
XP_035443280.1	Lepidoptera	PS11
XP_035443281.1	Lepidoptera	PS11
XP_035443343.1	Lepidoptera	PS11
XP_035443382.1	Lepidoptera	PS11
XP_035443418.1	Lepidoptera	PS11
XP_035443520.1	Lepidoptera	PS11
XP_035443592.2	Lepidoptera	PS11
XP_035443619.1	Lepidoptera	PS11
XP_035443663.2	Lepidoptera	PS11
XP_035443892.2	Lepidoptera	PS11
XP_035443898.2	Lepidoptera	PS11
XP_035443916.1	Lepidoptera	PS11
XP_035443950.1	Lepidoptera	PS11
XP_035443973.1	Lepidoptera	PS11
XP_035444016.2	Lepidoptera	PS11
XP_035444018.2	Lepidoptera	PS11
XP_035444019.2	Lepidoptera	PS11
XP_035444020.2	Lepidoptera	PS11
XP_035444021.2	Lepidoptera	PS11
XP_035444088.1	Lepidoptera	PS11
XP_035444094.2	Lepidoptera	PS11
XP_035444222.2	Lepidoptera	PS11
XP_035444233.2	Lepidoptera	PS11
XP_035444257.2	Lepidoptera	PS11
XP_035444338.2	Lepidoptera	PS11
XP_035444391.2	Lepidoptera	PS11
XP_035444502.1	Lepidoptera	PS11
XP_035444510.1	Lepidoptera	PS11
XP_035444548.2	Lepidoptera	PS11
XP_035444551.2	Lepidoptera	PS11
XP_035444624.1	Lepidoptera	PS11
XP_035444707.1	Lepidoptera	PS11
XP_035444709.1	Lepidoptera	PS11
XP_035444711.2	Lepidoptera	PS11
XP_035444715.2	Lepidoptera	PS11
XP_035444825.2	Lepidoptera	PS11
XP_035444909.1	Lepidoptera	PS11
XP_035444960.1	Lepidoptera	PS11
XP_035445014.2	Lepidoptera	PS11
XP_035445015.2	Lepidoptera	PS11
XP_035445016.1	Lepidoptera	PS11
XP_035445017.1	Lepidoptera	PS11
XP_035445042.1	Lepidoptera	PS11
XP_035445061.2	Lepidoptera	PS11
XP_035445120.2	Lepidoptera	PS11
XP_035445150.1	Lepidoptera	PS11
XP_035445152.1	Lepidoptera	PS11
XP_035445159.2	Lepidoptera	PS11
XP_035445170.1	Lepidoptera	PS11
XP_035445181.1	Lepidoptera	PS11
XP_035445228.2	Lepidoptera	PS11
XP_035445355.2	Lepidoptera	PS11
XP_035445388.2	Lepidoptera	PS11
XP_035445485.2	Lepidoptera	PS11
XP_035445543.2	Lepidoptera	PS11
XP_035445545.1	Lepidoptera	PS11
XP_035445547.2	Lepidoptera	PS11
XP_035445846.2	Lepidoptera	PS11
XP_035446018.1	Lepidoptera	PS11
XP_035446234.1	Lepidoptera	PS11
XP_035446295.1	Lepidoptera	PS11
XP_035446315.2	Lepidoptera	PS11
XP_035446317.1	Lepidoptera	PS11
XP_035446349.2	Lepidoptera	PS11
XP_035446351.2	Lepidoptera	PS11
XP_035446372.2	Lepidoptera	PS11
XP_035446376.2	Lepidoptera	PS11
XP_035446387.1	Lepidoptera	PS11
XP_035446487.2	Lepidoptera	PS11
XP_035446492.1	Lepidoptera	PS11
XP_035446508.2	Lepidoptera	PS11
XP_035446537.2	Lepidoptera	PS11
XP_035446567.1	Lepidoptera	PS11
XP_035446584.2	Lepidoptera	PS11
XP_035446664.1	Lepidoptera	PS11
XP_035446699.1	Lepidoptera	PS11
XP_035446779.2	Lepidoptera	PS11
XP_035446873.1	Lepidoptera	PS11
XP_035446883.1	Lepidoptera	PS11
XP_035446914.2	Lepidoptera	PS11
XP_035446916.2	Lepidoptera	PS11
XP_035446917.1	Lepidoptera	PS11
XP_035446919.2	Lepidoptera	PS11
XP_035446921.2	Lepidoptera	PS11
XP_035446928.2	Lepidoptera	PS11
XP_035446933.1	Lepidoptera	PS11
XP_035446939.2	Lepidoptera	PS11
XP_035446962.2	Lepidoptera	PS11
XP_035446983.2	Lepidoptera	PS11
XP_035446987.2	Lepidoptera	PS11
XP_035447123.1	Lepidoptera	PS11
XP_035447189.2	Lepidoptera	PS11
XP_035447198.2	Lepidoptera	PS11
XP_035447214.2	Lepidoptera	PS11
XP_035447302.2	Lepidoptera	PS11
XP_035447334.2	Lepidoptera	PS11
XP_035447359.2	Lepidoptera	PS11
XP_035447365.2	Lepidoptera	PS11
XP_035447366.2	Lepidoptera	PS11
XP_035447368.2	Lepidoptera	PS11
XP_035447383.2	Lepidoptera	PS11
XP_035447393.2	Lepidoptera	PS11
XP_035447423.2	Lepidoptera	PS11
XP_035447553.1	Lepidoptera	PS11
XP_035447557.2	Lepidoptera	PS11
XP_035447559.2	Lepidoptera	PS11
XP_035447566.1	Lepidoptera	PS11
XP_035447674.2	Lepidoptera	PS11
XP_035447692.2	Lepidoptera	PS11
XP_035447715.2	Lepidoptera	PS11
XP_035447746.2	Lepidoptera	PS11
XP_035447747.2	Lepidoptera	PS11
XP_035447754.1	Lepidoptera	PS11
XP_035447785.1	Lepidoptera	PS11
XP_035447796.2	Lepidoptera	PS11
XP_035447829.2	Lepidoptera	PS11
XP_035448036.1	Lepidoptera	PS11
XP_035448049.2	Lepidoptera	PS11
XP_035448330.2	Lepidoptera	PS11
XP_035448455.1	Lepidoptera	PS11
XP_035448459.2	Lepidoptera	PS11
XP_035448511.2	Lepidoptera	PS11
XP_035448613.2	Lepidoptera	PS11
XP_035448676.2	Lepidoptera	PS11
XP_035448704.1	Lepidoptera	PS11
XP_035448723.2	Lepidoptera	PS11
XP_035448778.2	Lepidoptera	PS11
XP_035448837.2	Lepidoptera	PS11
XP_035448952.2	Lepidoptera	PS11
XP_035448954.2	Lepidoptera	PS11
XP_035448955.2	Lepidoptera	PS11
XP_035448961.2	Lepidoptera	PS11
XP_035449047.2	Lepidoptera	PS11
XP_035449185.2	Lepidoptera	PS11
XP_035449248.2	Lepidoptera	PS11
XP_035449254.1	Lepidoptera	PS11
XP_035449255.1	Lepidoptera	PS11
XP_035449313.2	Lepidoptera	PS11
XP_035449406.2	Lepidoptera	PS11
XP_035449417.1	Lepidoptera	PS11
XP_035449446.1	Lepidoptera	PS11
XP_035449463.1	Lepidoptera	PS11
XP_035449467.1	Lepidoptera	PS11
XP_035449479.2	Lepidoptera	PS11
XP_035449481.2	Lepidoptera	PS11
XP_035449482.2	Lepidoptera	PS11
XP_035449509.2	Lepidoptera	PS11
XP_035449510.2	Lepidoptera	PS11
XP_035449517.2	Lepidoptera	PS11
XP_035449535.2	Lepidoptera	PS11
XP_035449559.2	Lepidoptera	PS11
XP_035449606.2	Lepidoptera	PS11
XP_035449608.2	Lepidoptera	PS11
XP_035449636.2	Lepidoptera	PS11
XP_035449661.1	Lepidoptera	PS11
XP_035449687.2	Lepidoptera	PS11
XP_035449694.2	Lepidoptera	PS11
XP_035449699.2	Lepidoptera	PS11
XP_035449789.2	Lepidoptera	PS11
XP_035449827.2	Lepidoptera	PS11
XP_035449860.2	Lepidoptera	PS11
XP_035449885.2	Lepidoptera	PS11
XP_035449905.2	Lepidoptera	PS11
XP_035449980.1	Lepidoptera	PS11
XP_035449998.2	Lepidoptera	PS11
XP_035450021.2	Lepidoptera	PS11
XP_035450054.2	Lepidoptera	PS11
XP_035450094.1	Lepidoptera	PS11
XP_035450143.2	Lepidoptera	PS11
XP_035450147.2	Lepidoptera	PS11
XP_035450148.2	Lepidoptera	PS11
XP_035450156.2	Lepidoptera	PS11
XP_035450159.2	Lepidoptera	PS11
XP_035450202.2	Lepidoptera	PS11
XP_035450297.2	Lepidoptera	PS11
XP_035450314.2	Lepidoptera	PS11
XP_035450371.1	Lepidoptera	PS11
XP_035450374.1	Lepidoptera	PS11
XP_035450421.1	Lepidoptera	PS11
XP_035450433.2	Lepidoptera	PS11
XP_035450447.1	Lepidoptera	PS11
XP_035450459.2	Lepidoptera	PS11
XP_035450476.1	Lepidoptera	PS11
XP_035450479.2	Lepidoptera	PS11
XP_035450482.2	Lepidoptera	PS11
XP_035450483.2	Lepidoptera	PS11
XP_035450499.1	Lepidoptera	PS11
XP_035450503.1	Lepidoptera	PS11
XP_035450515.2	Lepidoptera	PS11
XP_035450532.2	Lepidoptera	PS11
XP_035450573.2	Lepidoptera	PS11
XP_035450581.2	Lepidoptera	PS11
XP_035450595.2	Lepidoptera	PS11
XP_035450600.2	Lepidoptera	PS11
XP_035450601.1	Lepidoptera	PS11
XP_035450603.2	Lepidoptera	PS11
XP_035450620.1	Lepidoptera	PS11
XP_035450655.2	Lepidoptera	PS11
XP_035450709.2	Lepidoptera	PS11
XP_035450856.1	Lepidoptera	PS11
XP_035450959.1	Lepidoptera	PS11
XP_035450995.1	Lepidoptera	PS11
XP_035451021.1	Lepidoptera	PS11
XP_035451093.2	Lepidoptera	PS11
XP_035451108.2	Lepidoptera	PS11
XP_035451176.2	Lepidoptera	PS11
XP_035451215.2	Lepidoptera	PS11
XP_035451227.2	Lepidoptera	PS11
XP_035451309.1	Lepidoptera	PS11
XP_035451359.1	Lepidoptera	PS11
XP_035451401.2	Lepidoptera	PS11
XP_035451402.2	Lepidoptera	PS11
XP_035451405.1	Lepidoptera	PS11
XP_035451472.2	Lepidoptera	PS11
XP_035451492.2	Lepidoptera	PS11
XP_035451515.1	Lepidoptera	PS11
XP_035451533.1	Lepidoptera	PS11
XP_035451544.2	Lepidoptera	PS11
XP_035451750.2	Lepidoptera	PS11
XP_035451756.2	Lepidoptera	PS11
XP_035451757.2	Lepidoptera	PS11
XP_035451781.2	Lepidoptera	PS11
XP_035451887.2	Lepidoptera	PS11
XP_035451895.2	Lepidoptera	PS11
XP_035451908.2	Lepidoptera	PS11
XP_035451944.2	Lepidoptera	PS11
XP_035451952.2	Lepidoptera	PS11
XP_035451979.2	Lepidoptera	PS11
XP_035452070.1	Lepidoptera	PS11
XP_035452091.1	Lepidoptera	PS11
XP_035452138.2	Lepidoptera	PS11
XP_035452142.2	Lepidoptera	PS11
XP_035452164.1	Lepidoptera	PS11
XP_035452180.1	Lepidoptera	PS11
XP_035452202.2	Lepidoptera	PS11
XP_035452210.2	Lepidoptera	PS11
XP_035452219.1	Lepidoptera	PS11
XP_035452259.2	Lepidoptera	PS11
XP_035452354.2	Lepidoptera	PS11
XP_035452402.2	Lepidoptera	PS11
XP_035452422.2	Lepidoptera	PS11
XP_035452437.2	Lepidoptera	PS11
XP_035452479.1	Lepidoptera	PS11
XP_035452608.2	Lepidoptera	PS11
XP_035452705.2	Lepidoptera	PS11
XP_035452716.1	Lepidoptera	PS11
XP_035452724.2	Lepidoptera	PS11
XP_035452813.2	Lepidoptera	PS11
XP_035452818.2	Lepidoptera	PS11
XP_035452826.2	Lepidoptera	PS11
XP_035452846.2	Lepidoptera	PS11
XP_035452859.1	Lepidoptera	PS11
XP_035452867.2	Lepidoptera	PS11
XP_035452872.2	Lepidoptera	PS11
XP_035452890.2	Lepidoptera	PS11
XP_035452903.2	Lepidoptera	PS11
XP_035452905.2	Lepidoptera	PS11
XP_035452999.2	Lepidoptera	PS11
XP_035453005.1	Lepidoptera	PS11
XP_035453007.2	Lepidoptera	PS11
XP_035453011.1	Lepidoptera	PS11
XP_035453036.2	Lepidoptera	PS11
XP_035453044.2	Lepidoptera	PS11
XP_035453051.2	Lepidoptera	PS11
XP_035453056.2	Lepidoptera	PS11
XP_035453058.1	Lepidoptera	PS11
XP_035453074.2	Lepidoptera	PS11
XP_035453090.1	Lepidoptera	PS11
XP_035453104.2	Lepidoptera	PS11
XP_035453105.1	Lepidoptera	PS11
XP_035453134.1	Lepidoptera	PS11
XP_035453145.1	Lepidoptera	PS11
XP_035453156.1	Lepidoptera	PS11
XP_035453202.2	Lepidoptera	PS11
XP_035453208.1	Lepidoptera	PS11
XP_035453222.2	Lepidoptera	PS11
XP_035453229.2	Lepidoptera	PS11
XP_035453237.2	Lepidoptera	PS11
XP_035453244.1	Lepidoptera	PS11
XP_035453249.2	Lepidoptera	PS11
XP_035453273.1	Lepidoptera	PS11
XP_035453286.1	Lepidoptera	PS11
XP_035453351.2	Lepidoptera	PS11
XP_035453367.2	Lepidoptera	PS11
XP_035453368.2	Lepidoptera	PS11
XP_035453383.2	Lepidoptera	PS11
XP_035453425.1	Lepidoptera	PS11
XP_035453431.2	Lepidoptera	PS11
XP_035453773.2	Lepidoptera	PS11
XP_035453774.2	Lepidoptera	PS11
XP_035453880.1	Lepidoptera	PS11
XP_035453894.2	Lepidoptera	PS11
XP_035453909.1	Lepidoptera	PS11
XP_035453935.2	Lepidoptera	PS11
XP_035453942.2	Lepidoptera	PS11
XP_035453959.2	Lepidoptera	PS11
XP_035453961.2	Lepidoptera	PS11
XP_035453969.2	Lepidoptera	PS11
XP_035454041.2	Lepidoptera	PS11
XP_035454114.1	Lepidoptera	PS11
XP_035454148.2	Lepidoptera	PS11
XP_035454184.2	Lepidoptera	PS11
XP_035454281.2	Lepidoptera	PS11
XP_035454436.2	Lepidoptera	PS11
XP_035454497.1	Lepidoptera	PS11
XP_035454506.2	Lepidoptera	PS11
XP_035454508.2	Lepidoptera	PS11
XP_035454599.2	Lepidoptera	PS11
XP_035454600.1	Lepidoptera	PS11
XP_035454603.2	Lepidoptera	PS11
XP_035454604.2	Lepidoptera	PS11
XP_035454721.2	Lepidoptera	PS11
XP_035454764.2	Lepidoptera	PS11
XP_035454765.2	Lepidoptera	PS11
XP_035454785.2	Lepidoptera	PS11
XP_035454820.2	Lepidoptera	PS11
XP_035454873.1	Lepidoptera	PS11
XP_035454880.2	Lepidoptera	PS11
XP_035454896.2	Lepidoptera	PS11
XP_035454949.2	Lepidoptera	PS11
XP_035454967.2	Lepidoptera	PS11
XP_035454990.2	Lepidoptera	PS11
XP_035454992.2	Lepidoptera	PS11
XP_035455019.2	Lepidoptera	PS11
XP_035455059.2	Lepidoptera	PS11
XP_035455081.2	Lepidoptera	PS11
XP_035455096.2	Lepidoptera	PS11
XP_035455097.2	Lepidoptera	PS11
XP_035455126.2	Lepidoptera	PS11
XP_035455151.1	Lepidoptera	PS11
XP_035455206.2	Lepidoptera	PS11
XP_035455240.2	Lepidoptera	PS11
XP_035455242.2	Lepidoptera	PS11
XP_035455247.2	Lepidoptera	PS11
XP_035455284.2	Lepidoptera	PS11
XP_035455438.2	Lepidoptera	PS11
XP_035455477.2	Lepidoptera	PS11
XP_035455481.1	Lepidoptera	PS11
XP_035455536.2	Lepidoptera	PS11
XP_035455572.2	Lepidoptera	PS11
XP_035455593.2	Lepidoptera	PS11
XP_035455694.1	Lepidoptera	PS11
XP_035455720.2	Lepidoptera	PS11
XP_035455724.1	Lepidoptera	PS11
XP_035455734.2	Lepidoptera	PS11
XP_035455786.2	Lepidoptera	PS11
XP_035455788.1	Lepidoptera	PS11
XP_035455848.2	Lepidoptera	PS11
XP_035455850.2	Lepidoptera	PS11
XP_035456186.2	Lepidoptera	PS11
XP_035456219.1	Lepidoptera	PS11
XP_035456241.2	Lepidoptera	PS11
XP_035456492.2	Lepidoptera	PS11
XP_035456581.1	Lepidoptera	PS11
XP_035456692.2	Lepidoptera	PS11
XP_035456735.2	Lepidoptera	PS11
XP_035456892.2	Lepidoptera	PS11
XP_035457132.2	Lepidoptera	PS11
XP_035457223.1	Lepidoptera	PS11
XP_035457272.2	Lepidoptera	PS11
XP_035457309.2	Lepidoptera	PS11
XP_035457334.2	Lepidoptera	PS11
XP_035457345.2	Lepidoptera	PS11
XP_035457346.2	Lepidoptera	PS11
XP_035457350.1	Lepidoptera	PS11
XP_035457351.2	Lepidoptera	PS11
XP_035457386.2	Lepidoptera	PS11
XP_035457396.1	Lepidoptera	PS11
XP_035457507.2	Lepidoptera	PS11
XP_035457530.2	Lepidoptera	PS11
XP_035457629.2	Lepidoptera	PS11
XP_035457659.1	Lepidoptera	PS11
XP_035457679.2	Lepidoptera	PS11
XP_035457682.2	Lepidoptera	PS11
XP_035457693.2	Lepidoptera	PS11
XP_035457736.2	Lepidoptera	PS11
XP_035457746.2	Lepidoptera	PS11
XP_035457753.2	Lepidoptera	PS11
XP_035457798.2	Lepidoptera	PS11
XP_035457816.2	Lepidoptera	PS11
XP_035457881.1	Lepidoptera	PS11
XP_035457936.2	Lepidoptera	PS11
XP_035458057.1	Lepidoptera	PS11
XP_035458066.1	Lepidoptera	PS11
XP_035458067.1	Lepidoptera	PS11
XP_035458085.2	Lepidoptera	PS11
XP_035458149.2	Lepidoptera	PS11
XP_035458350.2	Lepidoptera	PS11
XP_035458560.2	Lepidoptera	PS11
XP_035458589.1	Lepidoptera	PS11
XP_035458638.1	Lepidoptera	PS11
XP_035458679.2	Lepidoptera	PS11
XP_035458689.2	Lepidoptera	PS11
XP_035458784.2	Lepidoptera	PS11
XP_035459049.1	Lepidoptera	PS11
XP_035459085.1	Lepidoptera	PS11
XP_035459127.2	Lepidoptera	PS11
XP_035459208.2	Lepidoptera	PS11
XP_035459219.2	Lepidoptera	PS11
XP_035459229.2	Lepidoptera	PS11
XP_035459241.2	Lepidoptera	PS11
XP_035459310.1	Lepidoptera	PS11
XP_035459338.1	Lepidoptera	PS11
XP_035459339.2	Lepidoptera	PS11
XP_035459408.2	Lepidoptera	PS11
XP_035459417.2	Lepidoptera	PS11
XP_050549212.1	Lepidoptera	PS11
XP_050549283.1	Lepidoptera	PS11
XP_050549399.1	Lepidoptera	PS11
XP_050549408.1	Lepidoptera	PS11
XP_050549524.1	Lepidoptera	PS11
XP_050549604.1	Lepidoptera	PS11
XP_050549613.1	Lepidoptera	PS11
XP_050549650.1	Lepidoptera	PS11
XP_050549657.1	Lepidoptera	PS11
XP_050549768.1	Lepidoptera	PS11
XP_050549836.1	Lepidoptera	PS11
XP_050549872.1	Lepidoptera	PS11
XP_050549884.1	Lepidoptera	PS11
XP_050549911.1	Lepidoptera	PS11
XP_050549917.1	Lepidoptera	PS11
XP_050549918.1	Lepidoptera	PS11
XP_050550037.1	Lepidoptera	PS11
XP_050550039.1	Lepidoptera	PS11
XP_050550084.1	Lepidoptera	PS11
XP_050550087.1	Lepidoptera	PS11
XP_050550102.1	Lepidoptera	PS11
XP_050550113.1	Lepidoptera	PS11
XP_050550115.1	Lepidoptera	PS11
XP_050550117.1	Lepidoptera	PS11
XP_050550169.1	Lepidoptera	PS11
XP_050550175.1	Lepidoptera	PS11
XP_050550176.1	Lepidoptera	PS11
XP_050550280.1	Lepidoptera	PS11
XP_050550418.1	Lepidoptera	PS11
XP_050550430.1	Lepidoptera	PS11
XP_050550438.1	Lepidoptera	PS11
XP_050550439.1	Lepidoptera	PS11
XP_050550465.1	Lepidoptera	PS11
XP_050550467.1	Lepidoptera	PS11
XP_050550528.1	Lepidoptera	PS11
XP_050550531.1	Lepidoptera	PS11
XP_050550539.1	Lepidoptera	PS11
XP_050550547.1	Lepidoptera	PS11
XP_050550548.1	Lepidoptera	PS11
XP_050550586.1	Lepidoptera	PS11
XP_050550603.1	Lepidoptera	PS11
XP_050550713.1	Lepidoptera	PS11
XP_050550789.1	Lepidoptera	PS11
XP_050551022.1	Lepidoptera	PS11
XP_050551025.1	Lepidoptera	PS11
XP_050551046.1	Lepidoptera	PS11
XP_050551090.1	Lepidoptera	PS11
XP_050551105.1	Lepidoptera	PS11
XP_050551150.1	Lepidoptera	PS11
XP_050551179.1	Lepidoptera	PS11
XP_050551189.1	Lepidoptera	PS11
XP_050551250.1	Lepidoptera	PS11
XP_050551258.1	Lepidoptera	PS11
XP_050551260.1	Lepidoptera	PS11
XP_050551289.1	Lepidoptera	PS11
XP_050551306.1	Lepidoptera	PS11
XP_050551310.1	Lepidoptera	PS11
XP_050551364.1	Lepidoptera	PS11
XP_050551365.1	Lepidoptera	PS11
XP_050551367.1	Lepidoptera	PS11
XP_050551455.1	Lepidoptera	PS11
XP_050551506.1	Lepidoptera	PS11
XP_050551590.1	Lepidoptera	PS11
XP_050551604.1	Lepidoptera	PS11
XP_050551617.1	Lepidoptera	PS11
XP_050551623.1	Lepidoptera	PS11
XP_050551648.1	Lepidoptera	PS11
XP_050551697.1	Lepidoptera	PS11
XP_050551741.1	Lepidoptera	PS11
XP_050551798.1	Lepidoptera	PS11
XP_050551862.1	Lepidoptera	PS11
XP_050551902.1	Lepidoptera	PS11
XP_050551903.1	Lepidoptera	PS11
XP_050551945.1	Lepidoptera	PS11
XP_050551946.1	Lepidoptera	PS11
XP_050552095.1	Lepidoptera	PS11
XP_050552105.1	Lepidoptera	PS11
XP_050552111.1	Lepidoptera	PS11
XP_050552115.1	Lepidoptera	PS11
XP_050552137.1	Lepidoptera	PS11
XP_050552169.1	Lepidoptera	PS11
XP_050552173.1	Lepidoptera	PS11
XP_050552194.1	Lepidoptera	PS11
XP_050552303.1	Lepidoptera	PS11
XP_050552304.1	Lepidoptera	PS11
XP_050552305.1	Lepidoptera	PS11
XP_050552308.1	Lepidoptera	PS11
XP_050552309.1	Lepidoptera	PS11
XP_050552348.1	Lepidoptera	PS11
XP_050552395.1	Lepidoptera	PS11
XP_050552479.1	Lepidoptera	PS11
XP_050552576.1	Lepidoptera	PS11
XP_050552580.1	Lepidoptera	PS11
XP_050552645.1	Lepidoptera	PS11
XP_050552718.1	Lepidoptera	PS11
XP_050552724.1	Lepidoptera	PS11
XP_050552808.1	Lepidoptera	PS11
XP_050552863.1	Lepidoptera	PS11
XP_050552864.1	Lepidoptera	PS11
XP_050553029.1	Lepidoptera	PS11
XP_050553057.1	Lepidoptera	PS11
XP_050553062.1	Lepidoptera	PS11
XP_050553069.1	Lepidoptera	PS11
XP_050553072.1	Lepidoptera	PS11
XP_050553099.1	Lepidoptera	PS11
XP_050553132.1	Lepidoptera	PS11
XP_050553144.1	Lepidoptera	PS11
XP_050553149.1	Lepidoptera	PS11
XP_050553150.1	Lepidoptera	PS11
XP_050553192.1	Lepidoptera	PS11
XP_050553299.1	Lepidoptera	PS11
XP_050553322.1	Lepidoptera	PS11
XP_050553335.1	Lepidoptera	PS11
XP_050553386.1	Lepidoptera	PS11
XP_050553521.1	Lepidoptera	PS11
XP_050553673.1	Lepidoptera	PS11
XP_050553850.1	Lepidoptera	PS11
XP_050553862.1	Lepidoptera	PS11
XP_050553869.1	Lepidoptera	PS11
XP_050553871.1	Lepidoptera	PS11
XP_050553879.1	Lepidoptera	PS11
XP_050553882.1	Lepidoptera	PS11
XP_050553887.1	Lepidoptera	PS11
XP_050553978.1	Lepidoptera	PS11
XP_050553997.1	Lepidoptera	PS11
XP_050554059.1	Lepidoptera	PS11
XP_050554163.1	Lepidoptera	PS11
XP_050554166.1	Lepidoptera	PS11
XP_050554171.1	Lepidoptera	PS11
XP_050554176.1	Lepidoptera	PS11
XP_050554193.1	Lepidoptera	PS11
XP_050554198.1	Lepidoptera	PS11
XP_050554216.1	Lepidoptera	PS11
XP_050554228.1	Lepidoptera	PS11
XP_050554231.1	Lepidoptera	PS11
XP_050554237.1	Lepidoptera	PS11
XP_050554399.1	Lepidoptera	PS11
XP_050554462.1	Lepidoptera	PS11
XP_050554508.1	Lepidoptera	PS11
XP_050554549.1	Lepidoptera	PS11
XP_050554563.1	Lepidoptera	PS11
XP_050554577.1	Lepidoptera	PS11
XP_050554612.1	Lepidoptera	PS11
XP_050554698.1	Lepidoptera	PS11
XP_050554756.1	Lepidoptera	PS11
XP_050554824.1	Lepidoptera	PS11
XP_050554908.1	Lepidoptera	PS11
XP_050554941.1	Lepidoptera	PS11
XP_050554999.1	Lepidoptera	PS11
XP_050555089.1	Lepidoptera	PS11
XP_050555227.1	Lepidoptera	PS11
XP_050555240.1	Lepidoptera	PS11
XP_050555243.1	Lepidoptera	PS11
XP_050555354.1	Lepidoptera	PS11
XP_050555398.1	Lepidoptera	PS11
XP_050555438.1	Lepidoptera	PS11
XP_050555492.1	Lepidoptera	PS11
XP_050555584.1	Lepidoptera	PS11
XP_050555615.1	Lepidoptera	PS11
XP_050555635.1	Lepidoptera	PS11
XP_050555636.1	Lepidoptera	PS11
XP_050555644.1	Lepidoptera	PS11
XP_050555702.1	Lepidoptera	PS11
XP_050555712.1	Lepidoptera	PS11
XP_050555720.1	Lepidoptera	PS11
XP_050555724.1	Lepidoptera	PS11
XP_050555741.1	Lepidoptera	PS11
XP_050555750.1	Lepidoptera	PS11
XP_050555753.1	Lepidoptera	PS11
XP_050555755.1	Lepidoptera	PS11
XP_050555763.1	Lepidoptera	PS11
XP_050555764.1	Lepidoptera	PS11
XP_050555769.1	Lepidoptera	PS11
XP_050555857.1	Lepidoptera	PS11
XP_050555860.1	Lepidoptera	PS11
XP_050555877.1	Lepidoptera	PS11
XP_050555878.1	Lepidoptera	PS11
XP_050555879.1	Lepidoptera	PS11
XP_050555891.1	Lepidoptera	PS11
XP_050555928.1	Lepidoptera	PS11
XP_050556021.1	Lepidoptera	PS11
XP_050556031.1	Lepidoptera	PS11
XP_050556046.1	Lepidoptera	PS11
XP_050556077.1	Lepidoptera	PS11
XP_050556113.1	Lepidoptera	PS11
XP_050556170.1	Lepidoptera	PS11
XP_050556226.1	Lepidoptera	PS11
XP_050556299.1	Lepidoptera	PS11
XP_050556335.1	Lepidoptera	PS11
XP_050556337.1	Lepidoptera	PS11
XP_050556369.1	Lepidoptera	PS11
XP_050556393.1	Lepidoptera	PS11
XP_050556427.1	Lepidoptera	PS11
XP_050556457.1	Lepidoptera	PS11
XP_050556464.1	Lepidoptera	PS11
XP_050556518.1	Lepidoptera	PS11
XP_050556523.1	Lepidoptera	PS11
XP_050556526.1	Lepidoptera	PS11
XP_050556547.1	Lepidoptera	PS11
XP_050556549.1	Lepidoptera	PS11
XP_050556550.1	Lepidoptera	PS11
XP_050556568.1	Lepidoptera	PS11
XP_050556573.1	Lepidoptera	PS11
XP_050556574.1	Lepidoptera	PS11
XP_050556575.1	Lepidoptera	PS11
XP_050556578.1	Lepidoptera	PS11
XP_050556579.1	Lepidoptera	PS11
XP_050556580.1	Lepidoptera	PS11
XP_050556587.1	Lepidoptera	PS11
XP_050556588.1	Lepidoptera	PS11
XP_050556591.1	Lepidoptera	PS11
XP_050556607.1	Lepidoptera	PS11
XP_050556636.1	Lepidoptera	PS11
XP_050556680.1	Lepidoptera	PS11
XP_050556723.1	Lepidoptera	PS11
XP_050556725.1	Lepidoptera	PS11
XP_050556726.1	Lepidoptera	PS11
XP_050556727.1	Lepidoptera	PS11
XP_050556732.1	Lepidoptera	PS11
XP_050556733.1	Lepidoptera	PS11
XP_050556735.1	Lepidoptera	PS11
XP_050556737.1	Lepidoptera	PS11
XP_050556753.1	Lepidoptera	PS11
XP_050556754.1	Lepidoptera	PS11
XP_050556756.1	Lepidoptera	PS11
XP_050556757.1	Lepidoptera	PS11
XP_050556777.1	Lepidoptera	PS11
XP_050556886.1	Lepidoptera	PS11
XP_050556907.1	Lepidoptera	PS11
XP_050556914.1	Lepidoptera	PS11
XP_050556915.1	Lepidoptera	PS11
XP_050556928.1	Lepidoptera	PS11
XP_050556934.1	Lepidoptera	PS11
XP_050556935.1	Lepidoptera	PS11
XP_050556948.1	Lepidoptera	PS11
XP_050557006.1	Lepidoptera	PS11
XP_050557020.1	Lepidoptera	PS11
XP_050557159.1	Lepidoptera	PS11
XP_050557250.1	Lepidoptera	PS11
XP_050557310.1	Lepidoptera	PS11
XP_050557332.1	Lepidoptera	PS11
XP_050557373.1	Lepidoptera	PS11
XP_050557376.1	Lepidoptera	PS11
XP_050557404.1	Lepidoptera	PS11
XP_050557417.1	Lepidoptera	PS11
XP_050557426.1	Lepidoptera	PS11
XP_050557472.1	Lepidoptera	PS11
XP_050557514.1	Lepidoptera	PS11
XP_050557587.1	Lepidoptera	PS11
XP_050557603.1	Lepidoptera	PS11
XP_050557625.1	Lepidoptera	PS11
XP_050557631.1	Lepidoptera	PS11
XP_050557753.1	Lepidoptera	PS11
XP_050557932.1	Lepidoptera	PS11
XP_050557936.1	Lepidoptera	PS11
XP_050558137.1	Lepidoptera	PS11
XP_050558184.1	Lepidoptera	PS11
XP_050558195.1	Lepidoptera	PS11
XP_050558196.1	Lepidoptera	PS11
XP_050558197.1	Lepidoptera	PS11
XP_050558319.1	Lepidoptera	PS11
XP_050558330.1	Lepidoptera	PS11
XP_050558348.1	Lepidoptera	PS11
XP_050558355.1	Lepidoptera	PS11
XP_050558396.1	Lepidoptera	PS11
XP_050558397.1	Lepidoptera	PS11
XP_050558403.1	Lepidoptera	PS11
XP_050558405.1	Lepidoptera	PS11
XP_050558419.1	Lepidoptera	PS11
XP_050558432.1	Lepidoptera	PS11
XP_050558493.1	Lepidoptera	PS11
XP_050558500.1	Lepidoptera	PS11
XP_050558512.1	Lepidoptera	PS11
XP_050558518.1	Lepidoptera	PS11
XP_050558521.1	Lepidoptera	PS11
XP_050558524.1	Lepidoptera	PS11
XP_050558542.1	Lepidoptera	PS11
XP_050558546.1	Lepidoptera	PS11
XP_050558552.1	Lepidoptera	PS11
XP_050558553.1	Lepidoptera	PS11
XP_050558569.1	Lepidoptera	PS11
XP_050558600.1	Lepidoptera	PS11
XP_050558614.1	Lepidoptera	PS11
XP_050558615.1	Lepidoptera	PS11
XP_050558616.1	Lepidoptera	PS11
XP_050558617.1	Lepidoptera	PS11
XP_050558622.1	Lepidoptera	PS11
XP_050558696.1	Lepidoptera	PS11
XP_050558726.1	Lepidoptera	PS11
XP_050558856.1	Lepidoptera	PS11
XP_050558890.1	Lepidoptera	PS11
XP_050558908.1	Lepidoptera	PS11
XP_050558921.1	Lepidoptera	PS11
XP_050558953.1	Lepidoptera	PS11
XP_050558954.1	Lepidoptera	PS11
XP_050559002.1	Lepidoptera	PS11
XP_050559009.1	Lepidoptera	PS11
XP_050559015.1	Lepidoptera	PS11
XP_050559016.1	Lepidoptera	PS11
XP_050559052.1	Lepidoptera	PS11
XP_050559187.1	Lepidoptera	PS11
XP_050559188.1	Lepidoptera	PS11
XP_050559256.1	Lepidoptera	PS11
XP_050559292.1	Lepidoptera	PS11
XP_050559314.1	Lepidoptera	PS11
XP_050559331.1	Lepidoptera	PS11
XP_050559337.1	Lepidoptera	PS11
XP_050559338.1	Lepidoptera	PS11
XP_050559339.1	Lepidoptera	PS11
XP_050559340.1	Lepidoptera	PS11
XP_050559354.1	Lepidoptera	PS11
XP_050559369.1	Lepidoptera	PS11
XP_050559416.1	Lepidoptera	PS11
XP_050559466.1	Lepidoptera	PS11
XP_050559503.1	Lepidoptera	PS11
XP_050559504.1	Lepidoptera	PS11
XP_050559507.1	Lepidoptera	PS11
XP_050559523.1	Lepidoptera	PS11
XP_050559558.1	Lepidoptera	PS11
XP_050559566.1	Lepidoptera	PS11
XP_050559625.1	Lepidoptera	PS11
XP_050559641.1	Lepidoptera	PS11
XP_050559694.1	Lepidoptera	PS11
XP_050559697.1	Lepidoptera	PS11
XP_050559737.1	Lepidoptera	PS11
XP_050559747.1	Lepidoptera	PS11
XP_050559754.1	Lepidoptera	PS11
XP_050559779.1	Lepidoptera	PS11
XP_050559781.1	Lepidoptera	PS11
XP_050559848.1	Lepidoptera	PS11
XP_050560118.1	Lepidoptera	PS11
XP_050560138.1	Lepidoptera	PS11
XP_050560186.1	Lepidoptera	PS11
XP_050560217.1	Lepidoptera	PS11
XP_050560264.1	Lepidoptera	PS11
XP_050560282.1	Lepidoptera	PS11
XP_050560362.1	Lepidoptera	PS11
XP_050560382.1	Lepidoptera	PS11
XP_050560412.1	Lepidoptera	PS11
XP_050560413.1	Lepidoptera	PS11
XP_050560436.1	Lepidoptera	PS11
XP_050560453.1	Lepidoptera	PS11
XP_050560477.1	Lepidoptera	PS11
XP_050560517.1	Lepidoptera	PS11
XP_050560606.1	Lepidoptera	PS11
XP_050560745.1	Lepidoptera	PS11
XP_050560859.1	Lepidoptera	PS11
XP_050560865.1	Lepidoptera	PS11
XP_050560901.1	Lepidoptera	PS11
XP_050560956.1	Lepidoptera	PS11
XP_050560971.1	Lepidoptera	PS11
XP_050560975.1	Lepidoptera	PS11
XP_050561034.1	Lepidoptera	PS11
XP_050561081.1	Lepidoptera	PS11
XP_050561115.1	Lepidoptera	PS11
XP_050561130.1	Lepidoptera	PS11
XP_050561174.1	Lepidoptera	PS11
XP_050561202.1	Lepidoptera	PS11
XP_050561267.1	Lepidoptera	PS11
XP_050561354.1	Lepidoptera	PS11
XP_050561466.1	Lepidoptera	PS11
XP_050561555.1	Lepidoptera	PS11
XP_050561594.1	Lepidoptera	PS11
XP_050561602.1	Lepidoptera	PS11
XP_050561639.1	Lepidoptera	PS11
XP_050561640.1	Lepidoptera	PS11
XP_050561665.1	Lepidoptera	PS11
XP_050561667.1	Lepidoptera	PS11
XP_050561675.1	Lepidoptera	PS11
XP_050561724.1	Lepidoptera	PS11
XP_050561770.1	Lepidoptera	PS11
XP_050561893.1	Lepidoptera	PS11
XP_050561923.1	Lepidoptera	PS11
XP_050561932.1	Lepidoptera	PS11
XP_050561985.1	Lepidoptera	PS11
XP_050562035.1	Lepidoptera	PS11
XP_050562105.1	Lepidoptera	PS11
XP_050562161.1	Lepidoptera	PS11
XP_050562184.1	Lepidoptera	PS11
XP_050562289.1	Lepidoptera	PS11
XP_050562370.1	Lepidoptera	PS11
XP_050562419.1	Lepidoptera	PS11
XP_050562504.1	Lepidoptera	PS11
XP_050562586.1	Lepidoptera	PS11
XP_050562621.1	Lepidoptera	PS11
XP_050562688.1	Lepidoptera	PS11
XP_050562697.1	Lepidoptera	PS11
XP_050562699.1	Lepidoptera	PS11
XP_050562701.1	Lepidoptera	PS11
XP_050562818.1	Lepidoptera	PS11
XP_050562852.1	Lepidoptera	PS11
XP_050562856.1	Lepidoptera	PS11
XP_050562861.1	Lepidoptera	PS11
XP_050562876.1	Lepidoptera	PS11
XP_050562882.1	Lepidoptera	PS11
XP_050562888.1	Lepidoptera	PS11
XP_050562925.1	Lepidoptera	PS11
XP_050563060.1	Lepidoptera	PS11
XP_050563074.1	Lepidoptera	PS11
XP_050563119.1	Lepidoptera	PS11
XP_050563138.1	Lepidoptera	PS11
XP_050563139.1	Lepidoptera	PS11
XP_050563142.1	Lepidoptera	PS11
XP_050563147.1	Lepidoptera	PS11
XP_050563153.1	Lepidoptera	PS11
XP_050563181.1	Lepidoptera	PS11
XP_050563223.1	Lepidoptera	PS11
XP_050563226.1	Lepidoptera	PS11
XP_050563228.1	Lepidoptera	PS11
XP_050563237.1	Lepidoptera	PS11
XP_050563241.1	Lepidoptera	PS11
XP_050563250.1	Lepidoptera	PS11
XP_050563284.1	Lepidoptera	PS11
XP_050563289.1	Lepidoptera	PS11
XP_050563365.1	Lepidoptera	PS11
XP_050563406.1	Lepidoptera	PS11
XP_050563411.1	Lepidoptera	PS11
XP_050563425.1	Lepidoptera	PS11
XP_050563447.1	Lepidoptera	PS11
XP_050563494.1	Lepidoptera	PS11
XP_050563508.1	Lepidoptera	PS11
XP_050563521.1	Lepidoptera	PS11
XP_050563542.1	Lepidoptera	PS11
XP_050563564.1	Lepidoptera	PS11
XP_050563619.1	Lepidoptera	PS11
XP_050563745.1	Lepidoptera	PS11
XP_050563875.1	Lepidoptera	PS11
XP_050563891.1	Lepidoptera	PS11
XP_050563980.1	Lepidoptera	PS11
XP_035429114.2	Endopterygota	PS10
XP_035429215.2	Endopterygota	PS10
XP_035429310.2	Endopterygota	PS10
XP_035429331.2	Endopterygota	PS10
XP_035429543.2	Endopterygota	PS10
XP_035429558.2	Endopterygota	PS10
XP_035430051.1	Endopterygota	PS10
XP_035430219.1	Endopterygota	PS10
XP_035430436.2	Endopterygota	PS10
XP_035430460.2	Endopterygota	PS10
XP_035430480.2	Endopterygota	PS10
XP_035431337.2	Endopterygota	PS10
XP_035431393.1	Endopterygota	PS10
XP_035431477.2	Endopterygota	PS10
XP_035431506.2	Endopterygota	PS10
XP_035431543.2	Endopterygota	PS10
XP_035431562.2	Endopterygota	PS10
XP_035432098.1	Endopterygota	PS10
XP_035432412.1	Endopterygota	PS10
XP_035432573.2	Endopterygota	PS10
XP_035433467.2	Endopterygota	PS10
XP_035433498.1	Endopterygota	PS10
XP_035433500.1	Endopterygota	PS10
XP_035433792.2	Endopterygota	PS10
XP_035434053.1	Endopterygota	PS10
XP_035434084.1	Endopterygota	PS10
XP_035434246.2	Endopterygota	PS10
XP_035435288.2	Endopterygota	PS10
XP_035435374.2	Endopterygota	PS10
XP_035435949.2	Endopterygota	PS10
XP_035436473.2	Endopterygota	PS10
XP_035436504.2	Endopterygota	PS10
XP_035436970.1	Endopterygota	PS10
XP_035437301.2	Endopterygota	PS10
XP_035437502.2	Endopterygota	PS10
XP_035437662.2	Endopterygota	PS10
XP_035437762.2	Endopterygota	PS10
XP_035437875.1	Endopterygota	PS10
XP_035437966.2	Endopterygota	PS10
XP_035437984.1	Endopterygota	PS10
XP_035438519.1	Endopterygota	PS10
XP_035438766.1	Endopterygota	PS10
XP_035438858.1	Endopterygota	PS10
XP_035439107.1	Endopterygota	PS10
XP_035439108.1	Endopterygota	PS10
XP_035439109.2	Endopterygota	PS10
XP_035439362.2	Endopterygota	PS10
XP_035439689.2	Endopterygota	PS10
XP_035439698.2	Endopterygota	PS10
XP_035439732.1	Endopterygota	PS10
XP_035440199.2	Endopterygota	PS10
XP_035440271.2	Endopterygota	PS10
XP_035440309.2	Endopterygota	PS10
XP_035440399.1	Endopterygota	PS10
XP_035440698.2	Endopterygota	PS10
XP_035440882.2	Endopterygota	PS10
XP_035441054.1	Endopterygota	PS10
XP_035441079.1	Endopterygota	PS10
XP_035441099.2	Endopterygota	PS10
XP_035441148.2	Endopterygota	PS10
XP_035441414.2	Endopterygota	PS10
XP_035441698.2	Endopterygota	PS10
XP_035441811.2	Endopterygota	PS10
XP_035441812.2	Endopterygota	PS10
XP_035441831.2	Endopterygota	PS10
XP_035441837.2	Endopterygota	PS10
XP_035441898.1	Endopterygota	PS10
XP_035442019.2	Endopterygota	PS10
XP_035442038.1	Endopterygota	PS10
XP_035442111.2	Endopterygota	PS10
XP_035442179.2	Endopterygota	PS10
XP_035442297.2	Endopterygota	PS10
XP_035442475.1	Endopterygota	PS10
XP_035442666.2	Endopterygota	PS10
XP_035442844.1	Endopterygota	PS10
XP_035442856.2	Endopterygota	PS10
XP_035443781.1	Endopterygota	PS10
XP_035443907.2	Endopterygota	PS10
XP_035443939.2	Endopterygota	PS10
XP_035443987.2	Endopterygota	PS10
XP_035443997.2	Endopterygota	PS10
XP_035444017.2	Endopterygota	PS10
XP_035444023.1	Endopterygota	PS10
XP_035444179.2	Endopterygota	PS10
XP_035444230.1	Endopterygota	PS10
XP_035444364.2	Endopterygota	PS10
XP_035444440.2	Endopterygota	PS10
XP_035444617.2	Endopterygota	PS10
XP_035444643.1	Endopterygota	PS10
XP_035444858.1	Endopterygota	PS10
XP_035444980.2	Endopterygota	PS10
XP_035445093.1	Endopterygota	PS10
XP_035445473.2	Endopterygota	PS10
XP_035445809.2	Endopterygota	PS10
XP_035445877.1	Endopterygota	PS10
XP_035446934.2	Endopterygota	PS10
XP_035447216.2	Endopterygota	PS10
XP_035447283.2	Endopterygota	PS10
XP_035447676.1	Endopterygota	PS10
XP_035447720.2	Endopterygota	PS10
XP_035448117.2	Endopterygota	PS10
XP_035448307.2	Endopterygota	PS10
XP_035448366.2	Endopterygota	PS10
XP_035448917.1	Endopterygota	PS10
XP_035449072.2	Endopterygota	PS10
XP_035449720.1	Endopterygota	PS10
XP_035449723.2	Endopterygota	PS10
XP_035449730.2	Endopterygota	PS10
XP_035449854.2	Endopterygota	PS10
XP_035450380.1	Endopterygota	PS10
XP_035450441.2	Endopterygota	PS10
XP_035450451.2	Endopterygota	PS10
XP_035450590.1	Endopterygota	PS10
XP_035450591.2	Endopterygota	PS10
XP_035451503.2	Endopterygota	PS10
XP_035451518.2	Endopterygota	PS10
XP_035451783.1	Endopterygota	PS10
XP_035451784.2	Endopterygota	PS10
XP_035451786.1	Endopterygota	PS10
XP_035451788.2	Endopterygota	PS10
XP_035451977.2	Endopterygota	PS10
XP_035451980.2	Endopterygota	PS10
XP_035452635.2	Endopterygota	PS10
XP_035452956.1	Endopterygota	PS10
XP_035453250.2	Endopterygota	PS10
XP_035453829.2	Endopterygota	PS10
XP_035454175.2	Endopterygota	PS10
XP_035454243.2	Endopterygota	PS10
XP_035454520.2	Endopterygota	PS10
XP_035454756.1	Endopterygota	PS10
XP_035454804.2	Endopterygota	PS10
XP_035454916.1	Endopterygota	PS10
XP_035455359.2	Endopterygota	PS10
XP_035455545.1	Endopterygota	PS10
XP_035455688.2	Endopterygota	PS10
XP_035455806.2	Endopterygota	PS10
XP_035456304.1	Endopterygota	PS10
XP_035456727.2	Endopterygota	PS10
XP_035457210.1	Endopterygota	PS10
XP_035457221.2	Endopterygota	PS10
XP_035457342.2	Endopterygota	PS10
XP_035457668.2	Endopterygota	PS10
XP_035458084.1	Endopterygota	PS10
XP_035458103.1	Endopterygota	PS10
XP_035458168.2	Endopterygota	PS10
XP_035458984.2	Endopterygota	PS10
XP_035459177.2	Endopterygota	PS10
XP_050549261.1	Endopterygota	PS10
XP_050549502.1	Endopterygota	PS10
XP_050549649.1	Endopterygota	PS10
XP_050549765.1	Endopterygota	PS10
XP_050549811.1	Endopterygota	PS10
XP_050550082.1	Endopterygota	PS10
XP_050550323.1	Endopterygota	PS10
XP_050550327.1	Endopterygota	PS10
XP_050551075.1	Endopterygota	PS10
XP_050551211.1	Endopterygota	PS10
XP_050551722.1	Endopterygota	PS10
XP_050551723.1	Endopterygota	PS10
XP_050552063.1	Endopterygota	PS10
XP_050552236.1	Endopterygota	PS10
XP_050552726.1	Endopterygota	PS10
XP_050552929.1	Endopterygota	PS10
XP_050553068.1	Endopterygota	PS10
XP_050553143.1	Endopterygota	PS10
XP_050553186.1	Endopterygota	PS10
XP_050553853.1	Endopterygota	PS10
XP_050553876.1	Endopterygota	PS10
XP_050553922.1	Endopterygota	PS10
XP_050554054.1	Endopterygota	PS10
XP_050554164.1	Endopterygota	PS10
XP_050554213.1	Endopterygota	PS10
XP_050554359.1	Endopterygota	PS10
XP_050554401.1	Endopterygota	PS10
XP_050554434.1	Endopterygota	PS10
XP_050554621.1	Endopterygota	PS10
XP_050554721.1	Endopterygota	PS10
XP_050554727.1	Endopterygota	PS10
XP_050554987.1	Endopterygota	PS10
XP_050555252.1	Endopterygota	PS10
XP_050555355.1	Endopterygota	PS10
XP_050555485.1	Endopterygota	PS10
[truncated: 12,668 more rows]

## Sheet: Table S3
Table S3. Expression profiles of Spodoptera frugiperda genes across different tissues.
geneID	Larvae									Adult
	Hemocytes	Salivary gland	Fat body	Prothoracic gland	Gonad	Midgut	Malpighian tubule	Cuticle	Body wall cells	Brain	Antenna	Thorax	Pheromone gland	Ovary
XP_035455640.2	0	0	0	0	0	0	0	0	0	0.100346	0	0	0	0
XP_035455627.1	0	0	0	0	0.224796	0	0	0.043574	0.031927	0.132276	0	0.126259	0.228167	0
XP_050550479.1	0	0	0	0	0	0	0	0	0	0	0	0	0	0
XP_050550474.1	0	0	0	0	0.126699	0	0	0	1.18289	0.416783	0	0	0	4.41341
XP_050550476.1	0	0.696407	0	0	0.126699	0	0	0	0	0.398007	0	0	0	0.77934
XP_050552267.1	0.964624	1.80311	0.878657	13.9809	9.22411	36.2092	2.59947	0.825885	10.7892	6.62728	6.41913	1.84425	8.96469	4.1904
XP_050551212.1	0	0	0	0	0	0	0	0	0	0	0	0	0	0
XP_035433168.2	0	0	0	0	48.3424	0	0	0	0	0	0.242215	0	0	0
XP_035435168.1	0.101079	0	2.37537	18.5546	3.34262	0.192849	1.5716	2069.71	116.99	4.7427	3.91106	0.586101	29.9999	2.64482
XP_035435324.1	0	0	0	0	0	0	0	0	0	0.646344	0.093157	0	0.228905	0
XP_035441290.2	0.323874	0	0	0	0.217373	0	0	0	0	0	0	0	0	0.296478
XP_050553812.1	0	0	0	0	0.375155	0	0	0	0.027024	0	0	0.337137	0	0
XP_050551775.1	0.187739	0.224517	0	0.224707	0.20661	0.344385	0	0	0.417648	9.32503	0.159992	0.15231	1.44047	2.53231
XP_050551655.1	0	0.642684	0	0	0	0	0	0	0	5.14156	0.4582	0	1.74863	0.728994
XP_035446195.2	0	0	0	0	0.163466	0	0	0	0	0	0.18534	0	0	0
XP_035452129.1	0.144262	0	0	0.132034	3.22056	0	2.05707	0	4.26305	5.28523	0.189432	0	0.517439	0.326792
XP_035452130.1	0	0	0	0.151076	0.357584	0	0	0	1.67875	0	0	0	0	0.256374
XP_035455480.2	6.42026	1.78143	0.13747	0	0	0	0	0.129581	0.369944	0	0.129381	0.12761	0.172428	0.101761
XP_050556952.1	0	0	0	0	0	0	0	0	0	0	0	0	0	0.261507
XP_050558868.1	1.66847	4.62732	0.798042	11.1004	0.506462	3.25606	5.56204	1.85309	22.0288	10.9662	15.4382	9.49302	9.06754	11.8378
XP_050552358.1	1.31062	5.98045	0.352528	7.16249	0.402223	2.2791	2.97687	0.544445	17.3014	7.65882	10.0393	6.70981	7.33007	5.12996
XP_050556589.1	0	0.048629	0	0	0	0.016492	0.081792	0	6.38788	8.79564	14.8586	0.167596	1.32989	0.29889
XP_035429146.2	0	0	0	0	0	0	0	0	0	0.046217	0	0	0	0
XP_035435609.2	0.754824	1.32809	17.113	0	11.7915	0	0	0.1765	0	0	0.172069	0.175266	0	0
XP_035436841.2	0.054932	0	0	0	120.741	0	0	0	0	0.17583	0	0	0	0
XP_035441123.2	0.036153	0.030452	0.162438	0.028897	0.14426	104.561	1.14833	0.356962	0.140392	1.1762	0.065098	0.18758	0.076868	0.127179
XP_035445488.1	0	0	1.38212	0	0	0.118611	0	0	3.94343	2.43865	0.521523	0.886263	0	0
XP_035448510.2	95.7516	1.13394	5.38971	25.1454	11.7936	41.068	22.4035	2.10643	7.41797	3.99427	5.03992	20.9686	10.0452	5.67324
XP_035449236.2	0	0	0.101645	0	0	0.230241	0	0.793636	0.053766	0	0.144607	0	0.261056	0
XP_035449778.1	3.55946	23.6259	0.246741	2.37031	1.75038	475.19	1.05279	0.226307	3.18857	15.7767	6.6062	7.15662	4.84201	4.66322
XP_035450698.2	1.06482	0	10.5149	1.39877	5.19457	297.708	1.43355	0.535054	1.10867	35.5155	0.789633	0	0	28.0908
XP_035451362.2	0	0	0	0	0.13915	0	0	0	0	0.074319	0.078227	0	0	0
XP_035452246.2	0.17333	0	0.037351	0.101088	0.047904	0.041155	0.336249	8.23301	0.11393	3.90849	0	0.070756	0	0.054389
XP_035453494.2	0.182201	0.503805	0	0.352652	0.147647	0.361775	1.65399	0.258199	8.27883	1.18308	0.743747	1.03287	4.918	35.6319
XP_035453516.2	0.031095	0	0	0	13.8134	0	0.304166	0	0.197621	0.251885	0	0.044344	0.062049	0
XP_035455057.2	89.2598	0	0.694803	0.640328	0	0.647908	0.24799	0	0.845522	0.39183	0.667859	0	0	0
XP_035455484.2	0	0	0	0	0	0	0	0	0	0	0	0	0	0
XP_050550315.1	0.707287	0.643907	0.287059	0.54764	0.393866	0.434028	2.37787	0.093295	3.10266	3.35678	3.21563	0.651354	2.31792	4.48323
XP_050552373.1	445.627	17.0895	3.19065	44.37	15.5022	34.1487	12.2502	0.455005	16.5261	88.2877	599.262	722.767	214.62	6.26967
XP_050553789.1	0	1.14399	0	0	0	0	0	0.479893	0	0	0.4213	1.35228	0	0
XP_050554205.1	0.230908	3.78494	0.127612	1.22506	0.358623	4.85786	0.069562	1.05684	473.086	243.137	251.102	5.89198	15.9681	0.534921
XP_050554730.1	0	0	0	0	0.085502	0	0	0	0	0	0	0.13349	0	0
XP_050555633.1	0	0	0	0	0	0	0	0	0	0	0	0	0.091855	0
XP_050556562.1	2.35316	1.50008	1.01728	3.6809	5.98956	1.43599	0.979528	1.74804	17.1421	48.8873	17.8246	4.82022	9.66854	11.6026
XP_050556906.1	0	0.033875	0	0.020529	0	0.022208	0	0	17.4188	31.7331	6.85324	0.408863	1.46698	0.027704
XP_050558349.1	0	0.709587	0	0.504088	0	0	0	0	1.03491	0	0	0.558609	0.524533	0.273751
XP_050558401.1	0	0	0	0	0	0	0	0	0	0.285401	0	0	0	0
XP_050558420.1	1048.25	168.619	29.7279	192.326	1721.89	1671.26	118.586	16.308	79.2142	40.7543	107.237	18.0444	399.307	263.774
XP_050559770.1	0.068218	0.674473	0.163544	0.50334	0	0.616097	4.85248	1.62017	1.56409	1.1278	1.2909	1.83593	2.58804	0.189462
XP_050559774.1	0	0.250946	0	1.58113	0	0.720652	1.92226	0.602215	4.8432	0	0.496366	3.37111	3.84853	14.1112
XP_050560001.1	0.045961	0	0	0	0	0	0	0	0.49588	1.85468	1.40717	0.068698	0.085196	0
XP_050560003.1	0	0.19712	0	0	0	0.437528	0	0	4.73705	0	0.4058	0.624921	0.567215	0.159047
XP_050560179.1	0.354187	0.211836	0.42544	0	0	0	0	0	0	0	0	0	0.878832	4.25
XP_050560185.1	2.60274	0.503648	1.7097	2.92536	0.653222	1.82875	0.934246	0.244543	2.83259	12.7525	4.82627	0.935978	3.5186	0.502845
XP_050561228.1	0.240664	0.609881	0.098353	0.86703	1.59814	1.61494	10.278	0.605521	1.36405	1.31443	0.633967	0.197964	1.32362	1.15866
XP_050561645.1	0	28780.6	0	0.182393	8.49594	7.35349	0	0.10252	0.497531	0	0	0	0	0
XP_050562114.1	0.264048	20619.9	0.625977	0.649904	481.854	13.9367	0.070365	0.070087	0.951446	2.1426	0.349775	0.217879	1.01364	0.312138
XP_050562178.1	0	0	0.115579	0	0	0.031542	2.31609	0.027324	0	0	0.272937	0.228819	34.6203	121.696
XP_050562618.1	0	0	0	0	34.6976	0	0	0	0.513055	0.298624	0.766406	0	0	0
XP_050563449.1	0	0.055995	0	103.391	0	0	0	0	0.121389	0.588949	0	0.048873	0.098178	0.039614
XP_050563457.1	0	0	0.070848	0.051237	0	0.016502	0	24.2578	0.996567	1.99104	0.439316	1.79622	6.61147	0.046188
XP_050563526.1	0	0	0	2.01596	0	1.34678	2.60534	0.881242	6.53297	0.301045	1.16138	5.16248	7.28685	3.49151
XP_035437382.1	0	0	0	0	0	0	0	0	3.26829	132.309	42.5397	1.85497	4.05048	116.823
XP_035455255.1	0	0	0	0.147809	0	0	0	0	0.077536	0	0.108042	0	0.215636	85.6821
XP_050552396.1	0	0.08352	0	0.67878	0.056201	135.232	72.2582	0.309498	0.394601	0	0	0	0	0.198695
XP_050556590.1	0	0.022104	0	0	0	0	0	0	8.0936	17.0164	3.81917	0.236206	0.969102	0.144985
XP_050558417.1	0	0	0	0	0	0.361775	0	0	0	0	0	0	0	0.194688
XP_050552413.1	0	0	0	0	0	0	0	0	1.95937	0.068535	0.065795	0	0	1.16594
XP_050556584.1	0	6260.44	0	0	0	0	0	0	0	0	0	0	0.290862	0
XP_050556582.1	0	11199.4	0	0	0	0	0	0	0.019262	0.028471	0	0	0.036389	0.021792
XP_035455979.2	0	919.973	0	0	0	0	0	0	0	0	0.055731	0	0.146933	0
XP_050557978.1	0	1452.93	0	0	0	0	0.011933	0	0	0.100507	0.022309	0	0.11613	0.008251
XP_050556583.1	0	2547.67	0	0	0	0	0	0	0.045044	0	0	0	0.076906	0
XP_050556585.1	0	2801.75	0	0	0	0	0	0	0.025168	0	0	0	0.266522	0.031874
XP_050558189.1	0	698.462	0	0.002909	0	0	0	0	0.006216	0.01108	0	0.004726	0.070956	0
XP_050563638.1	0	0	0	0	0	0.088652	0	0	0	0	0	0	0	0.57148
XP_050553238.1	0	0	0	0	0.032092	0	0	0	0	0	0	0	0	0
XP_050552570.1	0	0	0	0	0	0	0	0	0	0	0	0	0	0
XP_050559743.1	0	0	0	0	0	0	0	0	0.036703	0	0	0	0.141665	1.95288
XP_050559755.1	0	0	0	0.018488	0.026325	0	0	0	0.030411	0	0	0	0.080207	1.57478
XP_050552558.1	0	0	0	0	0	0	0	0	0	0	0	0	0	0
XP_035453511.2	0	0	0	0	0	0	0	0	0	0	0	0	0	0.307601
XP_050559745.1	0	0	0	0	0	0	0	0	0	0	0	0	0	1.73751
XP_050558899.1	0	0	0	0.024571	0	0	0	0.042213	0.176199	0.225662	0.126792	0	0.055357	0
XP_050558903.1	0	0	0	0	0	0	0	0	0	0.03169	0	0	0.042009	0
XP_050558901.1	0	0	0	0	0	0	0	0	0.038281	0	0	0	0	0
XP_050553305.1	0	0	0	0	0	0	0	0	0	0	0	0	0	0
XP_035434209.2	0	0	0	0	0	0	0	0	0	0	0	0	0	0
XP_050554506.1	2.59717	3.86608	0.323119	2.06954	1.05492	1.7335	0.122242	0.113998	0.421703	0.153929	0.295155	0.764496	4.83353	0.028273
XP_050559666.1	12.711	0.727346	0.912543	2.81347	0.957187	1.05753	8.079	0.915248	4.72615	5.77041	4.95862	7.84124	6.82202	3.14381
XP_050559711.1	2.35305	1.30287	221.81	35.1448	23.3424	3.62615	1.16541	0.779574	18.8115	17.7831	1.91409	9.56967	38.4339	11.1108
XP_035431877.1	0	0	0	0.082049	0.218836	0	0.021739	0.050683	7.74904	9.65673	2.09086	0.058431	0.503258	0.09532
XP_050561643.1	0.374781	152485	0.093626	0.274471	4207.31	408.027	0.035282	0.065805	167.229	0.031372	0.066964	0	0.086159	0
XP_050561944.1	0	0.00959	0.007227	0.00446	0	0	0.01079	0.005031	1.55631	0.068346	0.102856	0	301.078	48.6129
XP_050550712.1	0.079895	7725.78	0.868336	22.9563	565.24	44.1119	3.56403	261.766	2091.56	5.54357	13.3409	0.102884	11.1928	2.18627
XP_035436309.2	53.0894	1.14458	0.244298	8.60765	0.620707	0.161053	0.316595	0	1.44739	0	0.098405	0.138568	0	0.108299
XP_035437550.2	0	0	23.9156	0	0	0.112678	0	12.8438	38.0345	4.17438	0.804832	1.30704	1.24406	0.871164
XP_035437740.2	0	0	0	0.025959	0	0	0.062192	0.028999	0.042757	0.233095	0.23159	0.109237	0	0
XP_050562616.1	0.891744	0.016916	0	2.03597	0.062026	0.033898	0.058088	0	5.44849	1.48826	0.490316	1.22318	1.16859	0.0268
XP_050555903.1	0	0	0	0	0	0	0	0	0	0.125582	0.069594	0	0.275566	0
XP_035439681.2	0	0	0	0	0	0	0	0	0	0.192534	0	0	0	0.293778
XP_050555544.1	20.2823	0.078832	0.530968	26.6478	0.195709	0.26361	0.630911	0.028017	33.2769	4.16321	0.252252	4.70054	2.85892	0.021959
XP_035442443.1	0.689673	1.62843	0.381475	8.21553	1.58748	0.325559	1.66359	0.430979	2.18007	3.54551	11.324	1.38276	3.58301	1.6879
XP_035444098.2	0.169769	0.144272	0	0.134975	1.0206	0	0	0.03824	1.8706	23.7229	1.5215	0.14886	8.08076	20.8206
XP_035444861.2	0	0	0	0	0	0	0	0	0.025195	0.019809	0	0	0.047634	0
XP_050549506.1	0	0	0	0	0	0	0	0	0.019602	0.031335	0.032287	0.029583	0	0
XP_050549507.1	0	0	0	0	0	0	0	0	0	0	0	0	0	0
XP_035445188.2	0	0	0	0	0	0	0	0	0	0	0	0	0	0
XP_050549503.1	0	0	0	0	0	0	0	0	0	0.024255	0.11416	0	0	0.016626
XP_035453769.1	0.056639	0.020867	0.217853	0.012632	99.0658	0.255216	2.82881	0.021448	0.030203	0.628438	0.065561	0.040576	0.228306	0.017113
XP_035455115.2	0	0	0	0	0	0.146115	0	0	0	0	0	0	0	0.088268
XP_035456754.2	0.056058	0.041521	0	0	0.023942	0.047686	0	0.018848	0.157137	0.037069	0.037668	0	0	0.027654
XP_050556738.1	8.61669	0.310717	2.44362	0.464257	0.565483	0.754357	0.201173	0.274749	2.25671	4.45335	1.35506	3.01411	1.76647	0.655193
XP_050558487.1	0	0	0	0	0	0	0	0	0	0	0	0.12775	0	7.05062
XP_050559739.1	0.079322	0.098164	0.147707	1.21821	144.468	0.251892	0.2878	0.059642	0.45156	3.76872	1.36448	0.999676	1.47645	1.65717
XP_050559777.1	0.030533	0.307152	0.113475	0.38351	0.568789	110.591	0.43626	0.406834	1.14743	0.929392	1.05155	6.89246	1.77401	1.28286
XP_050560539.1	0.467386	0.023325	0.011733	0.129647	0.150265	0.00526	0.096272	0.061213	5.07114	4.48947	0.534524	0.168054	1.50048	0.27496
XP_050562387.1	0	0	0	0	0	0	0	0	0	0	0	0	0	0
XP_050562388.1	0	0	0	0	0	0	0	0	0	0	0	0	0	0
XP_050560201.1	0.059132	0.023625	0.078431	0.582302	0.057946	0.261442	0.346509	0.090553	23.0383	5.3367	10.8889	1.11143	0.879657	0.423543
XP_050550857.1	0.189271	0	1.705	0.18626	1492.31	0.094328	0.159244	307.959	0.800893	8.35007	0.839714	1.30118	6.61749	0.155255
XP_035438802.2	0	0	0	0	0	0	0	0	0.038911	0	0.053583	0	0	0
XP_050556601.1	0.122952	0.764826	0	0.338726	0.203876	0	0	0.660297	0.752625	1.7901	21.944	1.47008	20.3284	1.08993
XP_050562926.1	0	0	0	0	0	0	0	0	0.619162	10.8528	287.57	2.55233	0.205147	0
XP_035441071.2	0	0	0	0	0	0	0	0	0.097838	1.88621	0.303072	0.452895	6236.24	1255.03
XP_035441848.2	0.016858	0.072453	0.065307	0.017535	31.9449	0	0.016286	0.197437	0.233889	0.407566	0.697875	0.156748	0.059477	0.0119
XP_035443616.2	0	0	0	0	0.106151	0	0	0	0	0	0.168626	0.339405	0	0
XP_050563870.1	0	0	0	0	0	0	0	0	0	0	0	0	0	0
XP_035445474.2	0	0	0	0	0	0	0	0	0	0	0	0	0	0
XP_035445492.2	0	0	0	0	0	0	0	0	0	0	0	0	0	0
XP_050551496.1	0.020317	0.036581	0	0	0	0.047331	0	0	0.759883	8.96889	2.58878	0.018429	0.022984	0.014319
XP_050551391.1	164.589	2.11252	27.2117	68.6138	5.44095	34.5839	2.77514	2.67917	27.1613	90.7359	28.0437	44.808	46.1884	59.7592
XP_035449346.2	0.100276	0.051742	0.189574	0.035929	189.008	0.033932	0.172945	0.02688	0.412791	0.270794	0.163459	0.052046	0.261405	0.210784
XP_050563504.1	0	0	0	0	0.507618	0	0	0	0	0	0	0	0	0
XP_035451186.2	0	0.077353	0.043422	0	0	0	0	0	0	0	0	0	0	0.062684
XP_035451374.2	0	0	0	0	0	0.228975	0.178985	0	0	0	0	0	0	0
XP_050555767.1	0	0	0	0	0	0	0	0	0	0	0	0	0	0.153699
XP_035451749.1	0	0.155896	0.249879	0.778792	0.944688	400.926	0.531345	0	3.679	0.235614	1.39515	0	0	0
XP_050552616.1	0	0	0	0.116697	0.145913	0	0	0	0.251763	0	0	0.351384	0.34567	0
XP_050559785.1	8.80532	1.4899	1.08939	2.44485	1.0357	2.42952	4.63932	0.707718	8.63513	20.1158	4.27683	4.37662	23.6722	4.88326
XP_050559761.1	0.310812	0.198376	0.030202	1.14707	1.24551	361.338	6.49716	0.178204	0.788826	0.927497	0.06115	0.115163	0.142459	3.16796
XP_050554423.1	4976.67	55.2113	46.2046	1663.22	51.5137	77.5343	83.2747	9.79281	242.555	89.8361	290.664	232.639	152.876	8.14196
XP_050555491.1	0	0	0	0	0	0	0	0	0.252869	0.29013	0.634222	0.337162	0	0
XP_050556950.1	0.055877	0.153103	0.257263	0.507984	0.148684	0.571683	0.719057	0.119026	2.28457	10.5153	3.11393	0.422566	0.410275	0.546471
XP_050560516.1	0	0	0	0	0	0	0	0	0.064703	0.198083	0.04714	0	0.180329	0
XP_050551615.1	0	0	0	0	0	0	0	0	0	0.031191	0	0	0	0
XP_050553077.1	0	0	0	0	0.148165	0	0.138446	0	0.129101	0.0646	0.08249	0	0.062956	0
XP_050551612.1	0	0.121327	0	0.168358	0	0.835549	0.202344	0	0.572311	0	0.12533	0.118686	0.496646	0.138442
XP_050552139.1	0	0	0	0	0	0	0	0	0.110781	0.186908	0.674993	0.071586	0.090376	0.167861
XP_050563409.1	0	0	0	0.474629	0	0.362349	0.317514	0	0.297808	0	0.63525	0.135454	0.186492	0.0519
XP_050555484.1	0	0	0	0.081243	0	0	1.92957	0.207626	0.145635	0.072706	0.136929	0.19635	0.100799	0.050778
XP_050561087.1	0	0	0	0.139345	0	0.087693	0.073934	0	2.3876	0.128446	0.257126	0.268959	0.272567	0.304669
XP_050562635.1	0	0	0	0	0	0.400922	0	0	0	0.190403	0	0	0	0.10723
XP_050563104.1	0.087837	0	0	0	0	0.254508	0.473123	0	0	0.187617	0	0	0.073891	0.178559
XP_050552329.1	0	0	0.157825	0	0.327773	117.707	0	0.442372	2.66549	0	2.18463	0	0.40232	0
XP_035451776.2	0	0	0	1.90496	0	12.3691	0	0	15.0389	0	0	0	0	0
XP_050552320.1	11.6201	0.092911	2.02686	0.472473	0.531353	483.736	0	69.4943	235.841	0.130873	284.085	0	111.747	0.482078
XP_050552316.1	0	0	0.257646	0.162678	0	523.266	0	0.636521	0.488413	0	1.21065	0	0	0.375004
XP_050552332.1	0	0	0	0	0	358.613	0	0	0.187857	0	0	0	0	0
XP_035451777.2	0.045543	0	0	0.164148	0.076458	38.0322	0	0	0.636179	1.25944	0.35822	0	0.119799	0.177675
XP_050552323.1	0	0	0	0.160773	0	211.422	0	0	0.443515	0	0.234027	0	0	0.177817
XP_050552337.1	0	0	0	0.035773	0.038818	14.9125	0.196558	0.0611	0.270507	0.193576	0.304802	0.057607	0.059533	0
XP_050552325.1	3.13549	0.660119	0.585654	0.945507	0.221467	1164.53	0.750834	39.4991	157.579	0.136781	194.221	0	58.0723	0.112809
XP_050552336.1	0.13787	0	0	0.153277	0.198929	37.1192	2.04027	0	0.606806	0.089946	0	0	0	0
XP_050552334.1	0	0	0	0	0.086001	85.819	0	0	0.65249	0	0	0	0	0
XP_035451778.2	0	0	0	0	0	101.697	0	0.114032	0	0.386455	0	0	0	0
XP_035451769.2	0	0	0	0.566258	0.485829	122.447	0	0	1.77993	0	0	0	0	0
XP_050556569.1	0	0	0	0.03802	0	0	0	0	0	0	0	0	0	0
XP_050556570.1	0	0	0	0	0	0	0	0	0.02509	0.041173	0	0	0	0
XP_050551618.1	0	0	0	0	0.332405	0	0	0	0.090163	0.075888	0	0	0	0.780735
XP_050551616.1	0	0	0	0	0.239047	0	0	0	0.047567	0	0	0	0	0.100227
XP_050557435.1	0	662.736	0.056278	0.018181	7.27909	2.07606	0.088008	0.054715	0.26529	0.104781	0	0.078977	0.026422	0.042882
XP_050559851.1	0.264676	0.324348	0.468678	0	0.16189	0.4501	0	236.139	1.4783	161.441	0.848316	0	0.873852	0.405125
XP_050559856.1	0.239352	0	0	0	0	0.232017	0	4.17969	0.19476	0	0	0	0	0
XP_050559565.1	0	0	0	0	0	0.369171	0	5.77652	0.028068	0.113307	0.090456	0.042463	0.043959	0
XP_050559347.1	2.53177	24.8884	2.09676	17.2061	9.5125	10.3589	27.5087	1.95914	32.6007	25.8754	12.0096	8.02495	33.8622	14.9171
XP_050562087.1	7.33265	209.586	920.797	408.742	39.9834	1.75419	12.9177	5.78443	81.6077	3.59221	2.58281	1.91589	6.06709	3.65739
XP_050559855.1	0.420626	1.08593	0	0	0	2.41323	0	1104.14	1.21662	0.262775	0.797169	1.12038	0.370606	0
XP_050559814.1	0.008295	0	0	0.0336	0.014213	0.014021	0	4.74862	0.17671	0.114989	0	0	0	0.017541
XP_050559849.1	1.54085	0	0.222497	0.23053	0	0.939029	0	328.337	2.32522	20.4749	0.164511	0	0	0.460641
XP_050559758.1	0.165976	0	0.229174	0.890004	0	1.04382	0	83.5483	10.2603	26.0015	0.514391	0.165953	1.68629	0.29691
XP_050559398.1	0	0	0	0.011547	0	0.038905	0	2.03198	0.16029	0.080626	0	0	0	0
XP_050559854.1	0	0	0.1646	0.600409	0	0.108253	0	37.228	1.02496	0.350706	0	0	0	0
XP_050559819.1	0	0.031235	0.07102	0.053677	0	0	0	6.24059	0.172781	0.252353	0	0.03143	0.032194	0.024749
XP_050555530.1	0	0	0	0	0	0	0	0	0	0	0.125681	0	0.379398	0
XP_050558187.1	0	0	0.12388	0	0	0	0	0	0.895756	0.426173	0	0.546772	8.022	2.51576
XP_050559327.1	0	0	0	0.35065	0	0	0	0	6.06672	0	0	0	0.861742	5.25371
XP_050557931.1	4.09294	0.514233	0.403319	0.386425	0.556715	0.19586	0.167723	0	0.282016	0	0.147969	0.735606	0	0.224535
XP_050556559.1	0	0	0	0	0	0	0	0	0	1.42172	0	0	0	0
XP_050558261.1	0	0	0	0	0	0	0	0	1.02194	0	0.446307	0	0	0
XP_050560070.1	0	0	0	0	0	0	0	0	0	0	0	0	0	0
XP_050560090.1	0	0	0	0	0	0	0	0	0.081913	0	0	0	0	0
XP_050560093.1	0	0	0	0	0	0	0	0	0	0	0	0	0	0
XP_035451744.2	0.243344	0.083408	0.047803	0.156428	0.280629	13.8539	17.6648	0.35324	0.451245	0.467479	0.160983	0.374332	1.26535	1.18465
XP_035456287.2	0.761976	66.4673	0.069901	0	0.659011	0.084009	0	0	0.357382	0.605401	0.127261	0.060281	1.59786	0
XP_050551381.1	4.07647	1.18577	1.01744	7.34524	1.75545	7.69832	0.596137	0.935068	4.14908	24.5188	14.7814	1.19034	3.70854	0.82692
XP_035433192.2	2.9138	0.611499	0.513388	2.25087	0.325989	54.1087	1.92274	0.670417	2.36268	5.75939	16.7806	1.82479	3.37881	0.532551
XP_050559659.1	8.04704	4.91418	6.59827	13.5294	17.3018	3.69847	12.6442	3.5461	35.0635	30.9004	25.3005	6.11965	20.146	28.1819
XP_035435413.1	0.058133	0	0.066877	0.090835	0.01794	0.020359	0	0.375788	14.9382	198.644	14.0294	8.0596	0.778825	1.32545
XP_035437171.2	0	0	0	0.07664	0	0	0	0	15.0439	41.1288	18.2785	0.488458	0.201207	0.028581
XP_050560171.1	0.148763	0.12497	0.431123	2.68977	0.118476	0.747059	0.60019	0.479431	1.79963	1.11972	0.426681	0.27973	0.831942	2.11822
XP_035449348.2	0	0.075111	0.120561	0.890643	0.228559	0.05112	0	141.671	2.68669	1.68612	1.04364	0.993688	1.89108	0.05841
XP_050555104.1	0	0.071229	0.055114	0.581901	0.185069	0.13276	0.176236	544.116	2.14511	0.428056	0.546016	0	1.34812	0.202754
XP_035452060.2	0	0	0.087574	0	3.21082	0.24133	0	576.43	1.26713	0.529989	1.25331	0	0	0
XP_050558404.1	0	0	0	0	114.412	0	0	0	0	0.347064	0	0	0	0.146453
XP_035451904.2	0.257055	0	0	0	0	368.126	0.511928	0.359383	0	0.200917	0.232616	0	0	0
XP_035452997.2	0	0	0	0	0	0	0.112703	0	0.074495	0.095021	0	0	0.128728	0
XP_050551379.1	30.9006	1.55112	0.527204	3.91381	0.787095	3.82479	0.764456	0.085251	3.26082	9.94946	2.94715	4.88766	4.15677	1.79386
XP_050560907.1	3.92118	0.626846	0.195126	1.88053	0.172679	2.12639	0.09268	0.050409	3.84872	6.29301	1.84791	2.57369	2.57639	2.98773
XP_035431965.2	1.20476	16.3231	1733.34	28.9525	266.254	0.524808	0	2.86653	12.7633	16.3173	2.20006	4.80521	4.50557	1.19418
XP_035435855.2	0.318083	0.3605	31.5865	5.13529	8.75376	19.0815	5.13137	16694.5	107.034	467.296	269.244	17.21	382.828	3.63051
XP_035447222.2	0	0.154712	0.775876	4.78977	0.098421	0	0.170018	1586.06	21.0766	0	0	0	2.59136	0
XP_035431598.2	0	2.22761	0.726845	1.69117	0.07835	0.797421	0.665865	83.7992	8.75161	18.2162	16.7062	5.7437	157.065	14.439
XP_050550863.1	44.462	9.83961	39.1545	1.52219	2.86571	3.81893	1.04754	0.054284	1.2322	12.0554	10.2184	23.5952	71.1062	2.28272
XP_050552954.1	0	0	0	2.0373	0	0	0	0	1.22918	0	0	0.500284	0.787298	0
XP_050552955.1	0	0	0	0.322392	0	0	0	0	0	0	0.224059	0	0	0
XP_050556581.1	0.005035	11.5969	0	0.013529	0	0	0.014617	0	0.311948	0.014144	0	0.019128	0.035537	0.00534
XP_050558042.1	12.343	0.170833	0.035615	2.50057	0.186666	0.747661	0.713472	0.0625	2.0123	1.09237	1.52704	1.82253	2.30571	0.047734
XP_035456102.1	63.6401	0.760999	0.597802	10.4102	0.448831	1.80054	1.61578	0.272226	5.18285	2.90485	7.05083	5.23142	3.002	0.373268
XP_050557115.1	0	0	0	0.075128	0	0	0	0	0	0	1.12407	0	0	0.129026
XP_050551389.1	27.6908	41.1237	40.5818	76.3336	23.1201	3.80561	7.62707	3.73819	76.903	52.3298	13.7783	10.5103	23.78	5.51891
XP_050561666.1	0.040012	0	0	0	0.73216	0	0	0.212606	6.8575	0.192009	0.105156	0	2248.59	1636.02
XP_035434510.2	0	0	0.571577	0	0	0	0	0.952834	9.02562	0.576222	0.119172	0.114743	1.41365	0.087401
XP_035435995.2	0.011085	0	0	0.065412	0.183606	0.011807	0	0.018864	73.9685	58.306	16.7195	0.507296	0.436301	0.044347
XP_035432330.2	0.03019	0.032759	0.025117	0.857639	0.006758	1.14983	0.07505	0.017497	0.229783	0.432939	0.289414	0.066635	0.152181	0.094117
XP_035431207.2	0.391686	0	0	0.045254	0	0.085512	0	0	3.35968	579.103	150.042	13.245	8.44733	0.476623
XP_050560431.1	0	0	0	0.045152	0.391649	0.146135	0	0	0.430545	0	0	0	0.371046	0.301053
XP_035439071.1	0	0.019171	0	0.013317	0.331343	0.025985	0	0	3.54508	239.879	48.1912	0.672119	0.78665	0.117777
XP_035443036.2	0	0	0.076541	0	0	0	0	0	1.33085	0.399985	1.33629	0.107907	0.272889	0
XP_050563285.1	0	0	0	0	0	0	0	0.052395	0.704706	0.10231	0.207379	0	0	0
XP_050549763.1	0	0	0	0	0	0.058395	0	0.134802	0.043815	0.059263	0.090181	0.335034	53.5285	23.584
XP_035450306.2	0	0	1.31963	0.239873	0.118824	15.1469	0	0	9.89903	0	0	0	0.198827	0
XP_035450066.2	0	0	0	0	0	0.165374	0	2.27901	5.0457	4.16772	0.126492	0.373814	0.168392	0
XP_050555094.1	4.83879	1.41208	2.97862	8.95311	1.093	4.33108	10.4375	1.92362	6.7923	11.801	8.76399	2.25	10.1472	3.14459
XP_050554984.1	0	0	0.018386	0.115159	0.039531	0.23663	0.103632	14.1401	9.46366	54.611	663.621	8.82729	10.2109	0.092549
XP_035435858.2	0.021674	4.20675	17.6577	1.56186	4.72823	0.07397	0.062246	0.116096	0.036053	14.0537	1.09943	2.19426	0.228982	0
XP_050550809.1	0.590872	4165.59	2650.96	138.834	304.418	204.653	22.6848	110.923	63.1483	4.48312	5.38752	1.37236	5.99551	0.735694
XP_035435515.2	0	1.24763	0.867668	0.100289	0.091838	0.200032	0.157613	0	0	0.146873	0.580046	0.872631	0	0
XP_050550726.1	0	8.9463	0	0.201693	0	0	0	0	0.225771	0	0.283744	0	1.22802	0.892348
XP_035435514.2	0	0	0	0.588256	0.912399	2570.74	1.27753	0.446823	0.070245	0	0	0	0	0
XP_050553082.1	0.131628	5239.79	0	0	0	0	0.123252	0.114972	0.14437	0	0.115134	0	0.141433	0.168736
XP_035431574.2	0	4.04626	0	0.556575	0	0	0	0	408.941	0.497073	0.802232	0.938542	1.35059	0.102443
XP_050555971.1	0	0	0	0	0	0	0	0	0	0	0	0	0	0
XP_050555742.1	0	0	0	0	0.01544	0	0	0	0	0	0.024335	0	0	0
XP_035457131.2	0.023578	0	0	0.036954	0.253344	0	0	0	3.17895	50.0302	1.82443	0.061198	0	0.047088
XP_035431087.2	19.4508	0.366915	0.814161	1.81236	0.314624	0.501513	0	0	219.475	36.4526	37.5462	6.18146	35.0312	3.24761
XP_050558796.1	0.224261	25.8584	1955.82	2.68852	203.342	0.969118	0.099332	0.648431	0.419378	2.39827	25.4752	377.06	625.044	50.8863
XP_050559977.1	0	20.413	0	0.137412	0.049458	0	0.50075	0.038915	2.68103	100.169	20.9093	0.833419	0.376467	0.116424
XP_035430954.1	0.029114	0	0	0.417266	0.049341	0	0	0	305.559	853.787	197.796	7.70963	10.3463	1.82753
XP_050550170.1	0	0	0	0	0	0	0.435281	0	8.94923	6074.73	234.737	0.399738	12.7091	0
XP_050554507.1	0	0	0	0	0	21.8811	0	0	0	0	0	0	4.00691	2.78796
XP_035452328.2	0.041434	0.128137	0.179795	35.7672	0.91056	236.623	7.75967	25945.5	754.549	2805.03	696.832	505.006	651.705	20.2871
XP_050556470.1	0	0.308168	0	0.646391	0	0.08834	0.127739	0.019854	25.6796	0	0	0	0.053206	0.062257
XP_050556516.1	0.020441	3.86555	0	0.064023	0	0	0	0.054783	14.3062	0.055154	0	0.10306	12.7817	1.47065
XP_035431206.1	0.024749	0.325046	0.139279	0.097972	149.098	0.154191	0.35476	0	0.139067	0	0.097829	0.091823	0.435613	0.455122
XP_050553712.1	0	0	0	0	0.057321	0.043397	0	0	0.17089	0.190728	0.06689	0.064272	57.7699	29.0162
XP_050551569.1	0	0	0	0	3.6712	0.777967	0	0.14869	0.214711	0.473481	1.6958	0	0	0.444369
XP_035431401.2	0	0	0	0.042528	0	0	0	0.793775	0.328224	3.62452	9.62595	644.708	0.742953	0
XP_050554047.1	0.03217	5428.52	0.073461	0.01921	0.554483	0	0	0.057795	0.366795	0.558426	0.086336	0.108988	0.055841	0.022173
XP_050560273.1	0	0	0	0	0	0	0	0	0.609406	1.8812	0.274639	0.088834	0.120297	0
XP_035429316.2	0	0	0	0	4.13979	0	0.811333	0	0.040679	0	0	0	0	25.8833
XP_035436762.2	0	0	0	0.08285	0	0	0	0.012473	30.0255	82.1903	32.2775	1.48752	0.795022	0.117303
XP_035438164.2	0	0	0	0	53.9264	0	0	0	0.040531	0	0	0	0	0
XP_035439816.2	0	0.080621	0	0	0	0.214007	0	0	0	0	0	0.081101	0.219757	1.30784
XP_035439930.2	0.021785	0	0	0	0	0.041529	0	0	0.068446	7.07538	0.296844	0.253485	24.619	463.735
XP_035447570.2	0	0	0	0	0	0	0	0	0.287313	2.83429	1.51025	0	0	0.099999
XP_035448178.2	0.024933	0.086376	0	0.103331	0.048883	0.098699	0.329956	0	0.335658	0.567837	1.14788	0.221374	10.9887	31.5259
XP_035450582.2	0.226514	0	0.135985	0	750.808	0	0	0.103379	0	0	0	0	0	0
XP_035455695.2	0	0	0	0	0	0	0	0	0	0	0.461991	0	0.621458	0.09186
XP_035457514.2	0.04076	0.181781	0.021078	0.741248	0.994126	0.808631	0.79503	0.020595	4.77467	17.0148	12.5803	0.819126	0.918269	1.61455
XP_050551036.1	0.183656	0.634562	0.382988	0	0.44687	0	0	0	0.398535	0	0.500573	0	0	0.195651
XP_050552062.1	12.3649	28.96	0.541021	1.44863	23.7533	54.8342	5.382	0.089625	34.5402	49.5207	11.2968	23.061	22.0133	1.24951
XP_050555868.1	0	0	0	0.340162	0	0	0	0	253.337	58.9365	5.17704	0	0	0.392438
XP_050557296.1	0.062552	0.080724	0.36164	0	245.827	0.211693	0.171346	0.041656	0.06187	0	0.165563	0.079205	0	0
XP_050557476.1	0	0	0	0.007279	0	0	0	0	0	0.06335	0.082505	0.030793	0	0
XP_050557478.1	0	0	0	0.409039	0	0	0	0	0	0	0.033647	0.031687	0	0.07485
XP_050557921.1	4.6417	0.813501	0.191042	1.62752	0.070188	2.66256	6.43558	0.153104	0.400813	0.761618	0.65058	0.704488	0.652309	0.248089
XP_035428823.2	0.007051	0	0.006853	0	21.8451	0	0	0	0	0.010423	0.096091	0	0	0
XP_035429040.2	0.011048	0	0	0.013246	0.075615	0.075098	0	0.104186	1.24079	2.64592	16.6132	2.35021	2.49306	0.524139
XP_035429115.2	0.033856	0.04367	0.075367	0	33.9299	0	0	0	0.197156	0.193994	0.773254	0.042611	0.054159	0.106922
XP_035429397.2	0	0	0	0	0	0	0	0	0	0	0	0	0.437898	257.553
XP_035431289.1	0.162445	0.158541	0.438046	0	1428.83	0	0	0	0.351595	0	0	0	0	0
XP_035431597.2	0.035765	0.225593	0.318518	0.223889	0.060973	0.670318	0.102931	9.71891	7.32002	58.7725	13.891	4.12984	94.1296	23.3371
XP_035431739.2	0	1.48819	0	0.67147	0	0	0	0	801.704	0.394504	0	0	0	0
XP_035432743.1	0.482191	0	1.36004	0	1994.28	0.213965	0	0	0.952856	0.276258	1.47175	0.628489	0	1.8837
XP_035432971.2	0	0.128137	0	0	0	0	0	0	0.099126	0.120717	0.129571	0	0.163191	0.099135
XP_035432975.2	0	0	0.043222	0.106864	0.258647	0	0	0.043008	1.11648	0.169904	0.086637	0	0.084362	0.51524
XP_035433033.2	0	0	0.167847	0	320.176	0	0	0	0	0	0	0	0	0
XP_035433501.1	0	0	0	0	0.116502	0	0	2.69316	4.03784	0.162658	0	0.189998	0	0.151021
XP_035433705.1	0	0	0	0	0	0	0	0	0.02407	0	0	0.032769	0	0.025791
XP_035434618.2	0	0	0	0	0	0	0	0	0	0	0	0	0	0
XP_035435857.2	0	16.2374	0.26388	0	0	0.178248	0	0	0.171886	1216.08	3198.41	619.565	328.424	3.16148
XP_035436061.2	0.064215	0.342157	0.049149	0.475961	0.336708	0.167931	0.186215	0.017284	78.4832	121.921	21.5364	1.71142	3.43854	0.334214
XP_035436093.1	45.3309	32.0417	23.5646	101.38	170.244	4.21514	37.3335	12.1022	176.396	425.353	202.641	45.3998	56.1914	43.0244
XP_035436767.2	0	0	0	1.38393	0	0.586199	0	0.106712	0	0.074643	0	0	25.9931	22.0435
XP_035437170.2	0	0	0	0	0	0	0	0	0	0	0	0	0	0
XP_035437497.2	1.58145	2.37423	103.993	5.2788	3.14205	1.19046	2.41179	1.69029	8.5509	19.765	16.7586	17.6346	35.0059	8.53208
XP_035437507.2	0	0	0.150715	0	0	1.44063	0.598462	29.4943	1.03909	0.508972	0.28069	0.448772	16.177	1.16802
XP_035438305.1	0	0	0	0	0	0	0	0	0	0	0	0	0	0
XP_035438324.2	0	0	0	0.280276	0	0.181206	0	0.09475	34.542	1257.94	815.643	6.01878	6.14684	0.139054
XP_035438745.2	0	0	0	0	0.239316	0	0.205863	0	0.119371	10.7288	0.063812	0.061099	0.062399	0.047776
XP_035439129.2	58.6885	1.2994	0.645411	26.2367	0.692408	0.985372	2.59369	0.283449	8.23888	9.44431	14.452	11.8223	15.7892	0.070124
XP_035439620.1	0	0	0	0	0	0	0	0	0.527442	42.1909	13.5574	0.551508	0.405767	0.460951
XP_035441187.2	0	0	0	0	0	0	0	0	0.187048	0.271159	0.790265	0	0.294035	0.0747
XP_035441852.2	0	0	0	0.046992	0	0	0	0	0.112264	0.380219	0.402354	0.153254	0.156271	0
XP_035442117.2	0.384126	0	0	0.153508	0	0	0	0	0.161103	0	0.336062	0	0.111995	0.166424
XP_035442193.2	0.095858	0	0	0	0	0	0	0	0	0	0	0	0	0
XP_035442387.2	0	0	0.05485	0	0	0	0.018995	0	0.073411	0	0.036159	0	31.7655	21.3732
XP_035443617.2	0	0	0	0	0.36277	0	0	0	0.127997	0.183894	0	0	0	0
XP_035444550.2	0	0	0	0	0	0	0	0	0	0.335023	0	0	2.12247	1.4159
XP_035445083.2	0	513.871	0.805959	12.1115	69.3165	1.45779	0	0.950511	727.113	0	0.170989	0.685679	43.2557	0.253528
XP_035446049.2	0	0	0	0	11.5822	0	0	0	0.117177	0.916915	0.165399	0	0	0.062278
XP_035446082.2	0	0	0	0	0	0	0	0	0.043682	0.610396	0.160289	0.029722	0	0.024686
XP_035446423.2	0	0.064968	0.096934	0	40.3683	0.042584	0.024248	0	0.013978	0.023277	0.022682	0.063818	0.133589	0
XP_035446690.1	0.48012	0	0.178054	0.990784	0.161422	1.9589	0.452376	0.070311	719.24	997.925	470.536	29.3809	6.02191	1.1558
XP_035446704.2	0	0	0	0.035121	0.181647	0	0	0	0.494143	0.228425	1.56188	0.076282	0.156085	0.331418
XP_035447797.1	0.040631	0.115633	0.03745	0.070962	0.025791	0	0.030749	0.015611	3.46766	0.942571	0.457189	0.029911	0.233995	0.277294
XP_035448014.2	0	0	0	0	0.022434	0.156263	0	0	0.049049	0	0.035412	0.032988	0	0.026274
XP_035448806.2	0	16.0423	0.276267	0	0	0	0	0	0	0	0.187627	0.189421	80.4499	2.56
XP_035449133.1	0.050757	0	0.428582	3.84274	0.27951	0	0.09432	468.894	4.38237	0	0	0	0	0
XP_035450658.2	0.052043	0	0.744707	0.179674	0.046133	0	0	29.8567	1.89146	0.308938	0.155802	0.076336	0	0.027482
XP_035451137.1	0.021186	0	0.119932	0	0.180275	0	0	0	0.041826	2.64465	0	0	0.055236	0
XP_035451146.2	0	0	0	0	0	0	0	0	0.010065	0.073992	0	0	0	0
XP_035451231.2	0	0	0	0	0	0	0	0	0.030818	0	0.044954	0	0.042948	0.032968
XP_035451392.2	0	0	0	0	0	0	0	0	0	0	0	0	0	0
XP_035451400.2	0	12.536	0	0	0	0	0	0	0.483254	0.175632	0.101384	0	0	0
XP_035451494.2	0.013786	0.4515	0.019006	0	347.962	0.072488	2.42574	0.111253	0.641683	11.1756	0.508081	0.210402	0.044014	0.165535
XP_035451555.2	0	0.035658	0	0	0	0	0.039878	0	0	0.113561	0.037163	0	0.088279	0.055334
XP_035451558.2	0.349312	0	0.282796	0.05132	0.556447	0	0	0.043122	0.161564	0.10086	0.171368	0.252422	0.113953	0.137902
XP_035451717.2	65.3876	0.880648	1.01974	18.9134	1.04147	1.28536	2.27794	0.050173	10.0407	4.83158	13.8611	4.35506	6.78078	0.178559
XP_035451722.1	2.22556	1.94979	1.37563	1.95097	2.98435	0.254138	14.4587	1.14374	77.3646	161.403	48.4964	20.2444	7.06838	1.31533
XP_035451751.2	0.037589	0	0	0.216903	0.380408	288.206	0.320971	0	3.12178	0.102892	0.100337	0	0	0.157117
XP_035451766.2	0	0	0.58943	2.12572	0.810883	0.867601	0.342794	255.693	1.60064	0.250551	0.302699	0	0	0.229818
XP_035451790.2	0	0	0	0.100428	0.835752	417.484	0	0.109158	0	0.373068	0	0	0	0.171124
XP_035451791.2	0	0	0	0	0	0.193895	0	0	0.200558	1.18882	1.04352	0	0	0.214701
XP_035453049.1	0	0.240169	0	0.354024	0	0	0	0	0.187152	0	0.494077	1.5523	1.58294	16.3386
XP_035453063.1	0.115454	0	0	0.128973	146.104	0.293651	0	0.105684	0	2.99094	0.612339	4.22458	4.07008	0
XP_035453087.2	0	0	0	0	0	0	0	0	0.987604	2.78561	3.41521	0	0	0
XP_035453888.2	0.027917	0	0.062492	0.425108	0.6677	0	0	0	0.580702	0.07642	0.188123	0	6.10154	8.50618
XP_035454472.2	0	0	0.04855	0.040665	2.99338	0	0.222875	0.069281	0.474347	14.1919	0.690182	0	1.08239	11.439
XP_035454481.2	1.03528	0.432374	0	1.97931	0.146497	0.305133	1.73623	1.0776	22.8019	20.3509	3.54586	2.28919	4.70338	5.53838
XP_035454702.2	5.47648	0	0.383533	0.620723	0.465754	0.342841	0.248767	40.5689	6.84392	3.9278	2.05563	0.505819	7.57501	1.22805
XP_035455092.2	0	0	0	0	0	0	0	0	0	0	0	0	0	0.451314
XP_035455317.1	0	1.02524	0	0	0	0	0	0	0	0	0	0	0	628.63
XP_035455411.1	0	0.609504	0	0	0	0	0	0	0	0	0	0	0	33.0945
XP_035455412.1	0	0	0	0	0	0	0	0	0	0.142362	0	0	0	177.701
XP_035455413.2	0	0	0	0	0	0	0	0	0	0	0	0	0	42.4646
XP_035455414.1	0	0	0	0	0	0	0	0	0	0	0	0	0	288.59
XP_035455416.2	0	0	0.356681	0	0	0	0	0	0	0	0	0	1.24748	13.2479
XP_035455417.1	0.148309	0	0.274649	0	0	0	0	0	0	0	0	0.574147	1.14414	233.172
XP_035455556.1	0.849544	5.25776	1.5358	4.77615	181.437	0.37828	0.287836	0	2.54708	0	0.257944	1.89852	1.4284	0.39123
XP_035456181.2	54.5123	0.927312	0.562542	14.793	0.741612	0.506023	1.0561	0.184663	3.74673	1.12965	4.85877	2.6701	1.32982	0
XP_035456361.2	0	0	0.273135	0.106732	0	0.233896	0.18844	0.440079	0.127287	0.344355	0.870188	0.350058	1.18037	44.3429
XP_035457099.2	0	0	0	0.259929	0	1.1401	1.94737	0	0	0.317197	0.809355	0.434471	0	0
XP_035457288.1	0	0	0.058194	0	0.198702	0.025031	0	0	0.125435	0.049985	0	0	0.061588	0.034583
XP_035458102.1	0	0	0	0	0	0	0	0	0	0.095722	0.106302	0	0	0
XP_035459032.1	1.80536	0.487832	0.782268	0.68133	3.39774	2.04293	6.17002	0.298968	25.3578	68.7879	9.27052	3.86299	4.7028	16.933
XP_035459198.2	0.025177	0.202568	0.047715	0.316276	0	0	0.416149	0.08624	11.0031	17.098	3.15103	1.17115	0.961441	0.371866
XP_035459212.1	0.039685	0.064475	0	0.803006	0	0	0	0.034211	230.306	488.673	73.2864	7.72107	1.36052	0.35779
XP_050549531.1	0	0	0	0	0.159845	0	0	0	0	25.3774	7.55526	0	0	0.430277
XP_050549903.1	0	0	0	0	0.018946	0	0	0.044752	0	0.064318	0	0	0	0
XP_050550010.1	0	0	0	0	0.396367	0	0	0	0.179693	0	0	0	0	0
XP_050550723.1	0.65474	0.409863	0.468952	0.786732	0.180555	0.063127	0.101596	3.15789	1.50672	4.35207	1.69248	1.08499	0.724063	0.352175
XP_050550864.1	0.270204	5.7614	7383.74	227.53	374.571	0.24327	0.189441	1.59273	61.9104	1179.73	51.2352	178.807	904.232	562.774
XP_050550874.1	0.184631	0.073302	0.15889	0.08212	397.563	0	0	0.075694	0.137993	1.85497	0.208997	0.422462	0.399321	0.339989
XP_050550984.1	0.023925	0.738836	0.10756	7.86331	7.79152	5754.56	13.6082	5.28096	15.8337	1.11796	0.282648	0	0	0.143329
XP_050551014.1	0	0.756614	0.111237	165.421	25.3542	22601.7	10.745	8.1499	0.2504	0	1.4018	0.098164	0.110058	0.40638
XP_050551021.1	0	1.06771	0	120.367	12.2018	20798.9	14.9241	11.7602	0.236443	0	0.313008	0.808682	0.129157	0.079158
XP_050551417.1	2.52788	496.597	2.86742	445.051	0.357172	19.1636	511.499	171.148	667.469	173.632	1157	330.23	646.169	49.4807
XP_050551661.1	0	0.043483	0.005014	0.01192	0.005657	0	0	0	0.040977	0.048699	0.177619	0	0.120532	0.006632
XP_050551721.1	0	0.191107	0.556574	1.77192	0.540666	1.95948	0.211027	8.97093	12.5454	28.9958	19.0382	18.897	28.3749	3.71597
XP_050551747.1	0	0	0	0	0	0	0	0	0	0	0	0	0	0
XP_050552089.1	0	0	0	0	0	0	0	0	0.028224	0	0	0	0	0
XP_050552314.1	0	0.771616	0.093769	0.596322	0.249348	170.363	0.447158	0.313063	14.1071	0	0.191097	0	0	0.662899
XP_050552321.1	0.127947	0.094005	0	0.032784	0.071255	12.3565	0	0	0.326979	0.210625	0.167754	0	0.14744	0.121516
XP_050552810.1	0.145383	0.332921	0.350618	0	1280.56	0	0	0.278745	0.202142	0	0	0	0	0
XP_050553081.1	2.77548	0	0.015719	0.020171	0.026129	0	0	0	0.011081	0.02941	0.015537	0.014104	0.029298	0.035766
XP_050553378.1	0	0	0	0	0	0	0	0	0.116392	0.224566	0.156089	0	0.094926	0
XP_050553394.1	0	0	0	0	0.097044	0	0	0	0	0	0	0	0.409903	0.061987
XP_050553667.1	165.017	10.3428	676.716	73.6031	19.36	7.35087	12.4424	4.58021	23.3127	209.648	215.071	91.3294	459.465	33.0879
XP_050553820.1	0	0	0	0	0	0	0	0	0	0	0	0	0	0
XP_050554201.1	0.012425	0.032048	0	0.089036	0	0.065295	0	0	114.166	186.61	10.332	5.55986	0.634175	0.174119
XP_050554431.1	0	0	0	0	0	0	0	0	0	0	0	0	0.161465	0.286215
XP_050554743.1	0.173022	0	0	0.133605	0	0	0	0	0.528933	0.079906	0.178889	0.116086	0.372985	0.044644
XP_050555111.1	0	0	0.109697	0.739989	0.049927	0	0.08425	323.62	0.932265	0	0	0	0.095042	0
XP_050555238.1	0	0.515261	0.058044	0.347952	0	0	0	0	2.73128	0.216262	0	0.132788	1.10047	0.200596
XP_050555721.1	0	0.037511	0	0	0	0	0	0	0	0	0.183776	0	0.023573	0.015685
XP_050555751.1	0	0	0	0	0	0	0.066129	0	0	0	0.374439	0	0.081139	0
XP_050555960.1	0	0	0	0	0.018212	0.017992	0.030759	0.007171	2.36529	0.689178	0.388018	0.067264	0.050544	0.021277
XP_050556007.1	0.090028	0	0	0	0	0	0	0.028598	0.420504	0.257659	0.057157	0.517304	0	0.167847
XP_050556023.1	0	0.039994	0.015689	0.009262	0.367991	0.306782	0.014987	0	0.783438	0.648962	0.028133	0.131076	0.182405	0.17521
XP_050556401.1	0	0.124196	0	0	0	0.291707	0	0.011042	0.048345	0	0.022521	0.020524	0.052068	0.0486
XP_050556416.1	0.04492	0	0.02782	0.089859	0.13941	0	0.145003	0.027045	0.200369	1.95723	0.48705	0.025482	2.7685	2.31036
XP_050556592.1	0	0	0	0	6.00558	0.81747	0	0	0.632255	0.071732	0	0.710892	0.090588	0.353068
XP_050556748.1	0	0	0	0	0	0	0	0	0	0	0	0	0	0
XP_050556812.1	0.00666	5749.31	0.005852	0.173934	0	0.036492	0.01213	0	0.116982	0.062856	0.092478	0.072495	0	0.017726
XP_050556933.1	0	0	0	0.058735	0	0	0	0	0.070137	0	0.098345	0	0.09756	0.072752
XP_050557055.1	0.043467	0	0	0.049207	10.1775	0.016014	0	0	0.102552	1.61691	0.197716	0.023249	0.032289	0.07246
XP_050557065.1	271.842	4.92565	3.24476	135.901	3.43628	4.29306	7.46694	0.377855	30.786	25.3257	54.3231	32.4499	27.311	0.321978
XP_050557138.1	0	48.3595	0	0.471858	3.13585	0	0	0	25.449	0	0.321848	0	0	0.258009
XP_050557384.1	0.13667	0.49069	0	0.164973	0	4.54367	1.37041	0.55472	1.6319	0.439242	1.82705	0.511301	0.453611	0.139625
XP_050557402.1	0.005349	0	0.010412	0.003207	3.99412	0.031709	0	0	0.010521	0.312666	0.014809	0	0	0.005672
XP_050557403.1	0	0	0	0	1.74554	0	0	0	0	0.075039	0.069635	0	0	0
XP_050557513.1	0	0	0	0.062086	0	0	0.112594	0	1.76448	0	0.209975	0	0.556028	0.082125
XP_050557564.1	0.718062	1.09857	0.479768	0.68357	476.178	0.340489	1.61026	0.540034	2.71085	1.6315	1.20507	0.748694	2.23749	1.53846
XP_050557640.1	0	0	0	0	89.1721	0	0	0	0	0	0	0	0	0
XP_050557879.1	25.4437	0.551133	0.550336	6.91391	0.419271	0.553464	0.718714	0.450029	4.23374	2.94602	5.77102	5.85252	3.86291	0.142402
XP_050557900.1	9.61196	2.87409	0.121426	1.91735	0.570497	0.834937	1.74816	0.121483	3.90383	1.10797	1.73447	0.16355	0.372679	0.457911
XP_050557903.1	81.2993	0.789458	0.754573	10.3403	1.03225	0.631167	0.359003	0.109904	3.71156	1.57945	2.87393	2.76684	2.01426	0.12484
XP_050557917.1	0.371908	0.525545	0.8177	0.085894	0.577477	13.722	6.71085	0	0	0.201233	0	0.107646	0.11044	0.110905
XP_050557918.1	0.681937	0.171977	0.529877	0.490568	0.460399	2.57084	0.209496	0	0.113727	0.179394	0	0.5347	0	0.182955
XP_050557935.1	62.121	0.248612	4.34074	0.41289	3.35788	116.003	3.53351	0.224733	0.360919	0.767017	0.433412	0.636983	0.481446	0.537842
XP_050558031.1	0.104073	0.038351	0.022149	3.64898	0.279259	0.026072	0.38576	0.1399	41.5611	16.7352	1.35763	1.09725	1.20514	0.50572
XP_050558160.1	0.670659	0.298922	0.230096	1.47948	0.180565	0.994888	2.14884	0.158044	0.941531	1.97992	3.41397	3.08596	9.48701	0.226389
XP_050558168.1	92.1809	3.47402	1.69596	7.85537	2.40582	3.77266	6.19681	1.51312	10.3476	5.96561	19.7602	13.131	21.4051	2.66238
XP_050558172.1	4.73552	0.60518	0.126165	3.52291	0.406539	1.11072	4.86651	0.440409	2.14799	5.31123	14.9691	4.40118	19.7109	1.005
XP_050558414.1	0	0	0	0	0	0	0	0	0.033815	0.326143	0	0	0	0.288695
XP_050558541.1	0	0	0	0	0	0	0	0.054552	0	0	0	0	0.16599	342.52
XP_050558550.1	0	0	0	0	0	0	0	0	0	0	0	0	0	26.2652
XP_050559324.1	0.029509	0	0.046247	0.044158	0	0.043419	0	0	0.435235	0	0.394105	0.440766	0.282912	0.049215
XP_050559767.1	0.081618	1.03305	0.397209	0	256.497	0	0.811381	0	0.212966	3.80969	0.891111	0.443357	1.18421	0.683493
XP_050559784.1	0	0.262088	0	0	0	0	0	0	0.130624	0.287207	0	0.08219	0	0.067876
XP_050559978.1	0.076975	0.335276	0.027005	0.468342	0.917505	0.074389	0.122382	0.076086	3.05844	7.44839	3.19268	0.333962	0.36137	0.149111
XP_050560243.1	0	0	0.028314	0.08998	0.146413	0	0	0	26.814	585.402	102.147	2.35177	1.47551	0.48203
XP_050560244.1	0	0	0	0	0	0	0	0	0.166005	4.77175	1.1624	0.146814	0.114078	0.048609
XP_050560530.1	0	0	0	0	0	0	0	0	0.039885	0.058932	0	0	0	0
XP_050560706.1	0	0	0	0.043688	0	0.129125	0	0	0.136901	0.088055	1.56351	0	0.437286	0
XP_050560736.1	0	0	0	0	0	0	0	0	0	0	0	0	0	0.263222
XP_050560780.1	0	0	0	0	0	0	0	0	0	0.153209	0.331536	0	0	0.749242
XP_050561102.1	0	0	0	0	0	0.07914	0	0	0.086789	0.065453	0	0	0	0.046453
XP_050561580.1	0	0	0	0	0	0	0	0	0	0.251342	0	0	0	0
XP_050561587.1	0	0.069325	0	0	0	0	0	0.06219	0	0.03002	0.062928	0.029329	0.163663	0.068441
XP_050561599.1	0.352443	0	0	0.041936	0	0.038573	0.129722	0.030243	0.60956	0.433694	0.367342	0.351808	0	0.142313
XP_050561638.1	0	0	0	0.063115	0.134771	0	0	0	0	0	0.210312	0	0	0
XP_050561656.1	0	0	0	0	0	0	0	0.100964	0.471724	0.537941	0.201236	0.065366	0.17729	0.301646
XP_050562257.1	1171.88	6.69462	11.5221	275.354	15.6425	23.0535	28.0784	2.67407	124.526	42.1771	131.767	192.817	178.359	21.33
XP_050562344.1	0.440763	2.90999	0.316009	2.7879	1.03247	0.71921	8.93468	2.78239	16.8357	11.196	10.7414	1.20173	5.15828	1.45109
XP_050562693.1	0.220014	0	0.048599	0.068235	0	0.111214	0.036647	0.461373	1.64806	7.59796	9.49762	1.87242	0.729148	0.321464
XP_050562855.1	3.24007	9.27473	2.12804	0.522342	1.75569	9.09053	25.6054	0.109284	2.8422	46.9624	56.0093	15.8858	33.4374	1.31145
XP_050563567.1	0.109604	0	0	0.884309	0	0	0	0.031449	1.20733	0.364158	0.35874	0.183063	0.061315	0
XP_050563571.1	0	0	0	0	0	0	6.66882	0	0.045903	0.03002	0	0.029329	0.163663	0.146327
XP_035429395.2	0	0	0	0	0.252193	0	0	0	0.038381	0	0.054901	0.209236	0.053469	0.991358
XP_035429875.2	0	0.023613	0	0.021956	27.0652	0	0	0	0	0.024526	0	0	0	0
XP_035434883.1	0.190441	0.126076	0.839271	0.10022	1056.08	0	0.356177	0.498351	0.082891	0	0.109688	0	0	0.083184
XP_035436940.2	0.408688	5.78742	0.051595	7.48052	2.6702	0.117723	1.55268	0.046708	99.6389	114.873	12.9613	2.62821	3.00365	1.23358
XP_035437574.2	0	0	2.73813	0	0	0	0	1.84611	13.9709	0	0	0	0	0
XP_035437967.2	0	0	1.13634	0.378439	0.097373	0.103556	0	33.2839	15.1371	0.423228	0	0	0	0.246452
XP_035437968.2	0	0	0.95363	0.13696	0	0	0	37.9086	91.3043	0	0.597067	0.295607	2.09555	0
XP_035438287.1	17.0079	2.553	0.890127	13.7531	0.047075	3.28191	1.1427	0.45084	12.5352	2.72965	184.455	9.66496	33.7659	3.08716
XP_035440660.2	0	0	0.131965	0	57.7212	0	0	0	0	0	0	0	0	0
XP_035440664.1	0	0	0	0	133.882	0	0	0	0.101426	0	0	0	0.167064	0
XP_035441030.2	0	0	0	0	0.06023	0	0	0.071116	0.029386	0.044714	0.047422	0.044998	0	0.074346
XP_035442663.1	0	0	0	0	0	0	0	0	1.24324	0.617801	0	0	0	0
XP_035444032.2	54.1319	0.68002	0.736252	12.7709	0.948325	1.11919	1.38716	0.129361	3.55544	2.89104	9.00926	9.27815	9.06758	0.864879
XP_035450135.2	0	0.419571	0	0	0	0.807699	0	0.445315	1.06533	5.84629	0.292568	0.146782	0	0
XP_035454699.1	0.033234	0.08352	0	0.119077	0.253996	0	0.189648	0	0.311809	0.087206	0	0.168462	0.116878	0
XP_035455727.2	0	0	0.056336	0	0	0	0	0	0.050386	0.080028	0.16059	0.077589	0	0.604361
XP_035456509.2	4.29353	0.188879	0.217345	0.817215	0.777871	0.077022	0.167977	0.099024	1.70694	0.19154	0.259349	0.186224	0.669975	0.136125
XP_035457114.2	0.079625	0.368695	0.015785	0.279566	225.775	0.200807	0.211107	0.091404	4.97211	20.0305	1.48613	0.600398	1.37648	1.25934
XP_035457236.1	0	0	0.019261	0.025105	0.043636	0.024497	0	0	0.288459	1.13605	0.094819	0	0.469128	0
XP_035457368.1	0.048301	0	0	0	1.08998	0	0	0	0.028754	0.044228	0	0	0	0
XP_035457718.2	0	0.040146	0	0	0	0	0	0	0.052923	1.41578	0.128334	0.040488	0	0
XP_050549350.1	16.3718	9.90187	27.9446	2.63128	3.98258	345.538	270.637	0.710892	1.14292	3.3209	24.1768	6.02954	14.1535	5.06952
XP_050550033.1	0.039884	34.5597	1563.68	1222	193.384	0.94927	0.63045	14.1488	32.2796	143.79	19.6463	192.082	594.627	148.515
XP_050552368.1	0	0	0	0.047284	0	0	0	0	0.365225	1.00864	16.5724	0	0.235857	0
XP_050553080.1	0.166696	0.099223	0	0	0	0	0	0	0.042679	0	0.35111	0.033267	0.100189	0
XP_050553617.1	1.38967	0	0.148156	0.023452	0.680986	0	0	0	0.046884	0.414586	0	0.031185	0.152109	5.05547
XP_050553975.1	2.39884	1.13378	1.03976	16.3029	14.8801	0.914098	8.53644	4.76081	69.2814	123.859	13.7937	6.70487	28.113	14.2725
XP_050556379.1	0	0.287292	0	0.060126	0.034007	0	0.054174	0.02526	0.246621	1.5903	0.201148	0	0.180989	0.55573
XP_050556604.1	0.034236	0	0	0	0.685839	0	0	0	0.085442	0.044917	0	0.301647	0	0
XP_050556618.1	0.003438	0	0.032967	0.002678	0.029562	0.011979	0.01497	0.004653	0.241477	0.056985	0.05227	0.0174	0.103086	0.019083
XP_050556716.1	0	0.046161	0	0.28683	0	0.060133	0.259652	0.024069	0.882974	1.11416	0.642118	0.476592	0.803452	0.38449
XP_050557375.1	0.016874	317.112	0	0.088169	1.36821	0.397686	0	0	0.886276	0.026023	0	0	0.299906	0.05655
XP_050557639.1	0.256144	0.893755	0	0.145789	1501.2	0.161076	0	0.080531	0.303624	0.222378	0.231845	0	0	0.590853
XP_050557853.1	29.3428	0.842875	0.276357	11.1201	0.553826	0.534655	0.716653	0.073456	4.81939	1.37106	2.83261	3.44026	3.49639	0.448812
XP_050557861.1	46.0135	0.579526	0.398532	5.60239	0.534054	0.905537	1.10856	0.150444	3.0078	0.685992	0.374601	0.095233	0.510764	0.234506
XP_050557870.1	26.1354	1.95377	0.257385	5.43446	0.217117	0.550599	0.819151	0.062322	2.3306	0.164351	0.218541	0.205288	0.266694	0.159611
XP_050558016.1	17.73	0.693476	0.39439	6.17064	0.138704	0.945523	2.90583	0.878368	5.15054	2.39424	4.1994	4.22405	4.07467	0.098235
XP_050558129.1	111.016	1.51087	1.29522	31.6716	1.30272	1.07998	2.6896	0.189611	7.15971	2.91252	4.32954	4.60633	5.87611	0.098512
XP_050558135.1	25.5179	1.85137	0.22842	10.0335	1.04972	0.453807	1.411	0.123932	6.28296	1.25794	3.3826	3.82515	4.45194	0.343699
XP_050558191.1	20.8497	0.166097	0.239303	1.36962	0.337422	0	0.189321	0	0.584108	0.073176	0	0.39908	0.07051	0
XP_050558198.1	0	0.014399	0	0	0.009761	0	0.065945	0	0	0	0.01547	0	0	0
XP_050558412.1	0	0	0	0	0	0	0	0	0	0	0	0	0	1.12373
XP_050559778.1	0.258391	2.23976	0.549742	1.26182	0.691812	7.89784	3.93912	2.58571	4.18081	2.0456	2.51424	1.96287	9.06885	4.94637
XP_050560383.1	0	0.301466	0	0.049744	0.512354	0.075512	0	0.343009	0.17327	0	2.23441	0	0	0.608074
XP_050560923.1	0	0	0.044408	0.010512	19.8015	0	0	0	0	0.030634	0	0	0.020701	1.47048
XP_050561700.1	0	0.18139	0	0	0	0	0	0	0	0	0.182069	0	0	0
XP_050563556.1	0.005805	0	0.067443	1.88206	2.20534	0	4.44762	0	2.58945	8.37928	1.91196	17.9657	16.1912	1.32221
XP_035428568.2	0	0	0	0	0	0	0	0	0	0	0	0	0.350911	0
XP_035429009.1	0	0	0	0	0	0.018987	0	0	0	0.031519	0	0	0.028243	0
XP_035429065.2	0.036163	0.175846	0.189706	55.6805	3.57144	0	0.066751	0.311243	132.816	0.180284	2.07854	0.237586	0.982914	0.13939
XP_035429398.2	0	0.306213	0	0	0	0	0	0	0	0	0	0	0	77.1789
XP_035429399.2	0	0	0	0.170011	0	0.757286	0	0	0	0	0.267852	0	0	408.729
XP_035429655.2	0	0.053848	0.034369	0.162318	103.617	0	0	0.097258	0.30148	0.142281	0.542682	0.184696	0.406143	0.107026
XP_035430124.2	0	0.275508	0	0	0.167577	0	0	0	0.608584	0	0.192751	0	0.514892	0.072924
XP_035431528.2	0.39923	0	0	0.352409	0	0.066166	0	0	0.062064	0.510862	0.983453	0.191745	1.31266	0.148721
XP_035431623.2	0	0.160126	0	0	0	0	0	0	0	0.486078	0	0	0	0
XP_035431922.2	2661.12	55.2068	1184.56	225.69	364.312	31.1509	76.3768	20.5066	71.9224	58.2915	419.917	141.356	140.901	44.8932
XP_035432148.1	0.062177	0.246588	0.224245	0.193188	192.823	0	0	0.054195	0.230647	1.66548	3.04587	0	0.265858	0.170172
XP_035432533.2	0.264757	0	0.159686	0.324526	2.33298	0.024426	0.120582	0.037483	3.82784	3.417	0.936392	0.361528	1.60183	1.38101
XP_035432602.2	0	0	0.349108	0	0	0	0	0.129354	0.174201	0	0	0	0	0
XP_035433096.2	0	0	0	0	0.028697	0	0	0	0	0.045758	0.045865	0	0.043838	0
XP_035433135.1	0	0	0	0	0.113617	0	0.796815	0.123846	0.109295	0	0	0	0.11826	1.00991
XP_035433366.2	0.031914	0	0	0	179.027	0.035968	0.47035	2.45137	0.076568	0	0.053883	0	0.072054	0.253766
XP_035434253.2	0	0	0	0	0	0	0	0	0	0.202486	0.225677	0	0	0.082646
XP_035434579.2	0	0	0	3.26627	4.9186	571.267	0.412008	0.384236	0	0.123222	0.630773	0.378268	0.317029	0
XP_035435397.2	0.089313	0	0.055165	0	259.397	0	0	0.079036	0.055584	0.109894	0	0	0	0.279538
XP_035435787.2	0	0	0	0	0	0	0	7.20812	0.079986	0	0	0	0	0
XP_035435885.2	0	0	0	0	0.487669	0	0	0.191971	0.120101	0.094224	0.096488	0	0	0
XP_035435891.1	0.012661	0	0	0	68.5757	0	0	0	0	0.077974	0	0	0	0
XP_035436845.1	0.150916	0.086825	0.103839	0.850979	0.094322	0.336196	6.48368	0.427429	1.25591	2.91896	0.873996	0.344835	1.03736	1.01264
XP_035437071.1	0	0	0	0	0	0	0	0	0.082241	0.055005	0	0	0	0
XP_035437172.2	0	0	0.017046	0.040727	0.019446	0	0	0	0.022398	0.058495	0.367478	0.085638	0.088797	0.136567
XP_035437560.2	0	0	0	0	0	0	0	0	17.5202	24.1748	0.734199	0	194.461	0.137438
XP_035437649.2	0	0	0.083011	0	0.074938	0	0	0	0	0.06237	6.38946	0	0	0.08654
XP_035437830.2	0.080033	0	0	0	42.3151	0	0	0	0	0	0	0	0	0
XP_035438009.2	0.07421	0	0	0	88.4357	0.088037	0	0	0	0	0	0	0.173466	0
XP_035438106.2	0	0.065935	0.037319	0	0	0.090054	0.219659	0	0.339935	0.131247	0.138019	0.195884	0.133312	0.153019
XP_035438262.2	0.371071	1.7675	1.12565	0.452381	0.7797	2.74331	6.75757	1.86454	0.766093	0.62262	0.91957	0.534563	2.55894	1.39175
XP_035438527.2	0	0	0.013017	0	52.9797	0	0	0.018186	0.037688	0.018735	0.054867	0	0	0
XP_035438593.2	0	0	0.03799	0.011843	31.2862	0	0	0	0.055327	0	0	0	0	0
XP_035438734.1	6.62962	0.499699	0.26203	5.89881	0	1.36259	0.141928	0	1.00107	0.38115	57.3438	1.43545	1.47806	0.208004
XP_035439087.2	88.4475	1.94357	3.88921	47.3529	1.66585	1.49043	0.802447	0.187093	52.4647	9.01269	1.48431	21.1123	13.4881	0.617789
XP_035440406.2	0	0	0	0.045749	0	0.051451	0	0.116607	0.172912	0.071687	0.231941	0.832424	0.376009	0.060989
XP_035440407.2	0	0	0	0	0	0	0	0	0	0.086642	0	0	0	0
XP_035440772.2	0	0	0.0492	0.047105	56.9812	0	0.527212	0	0.051962	0.07004	0.559659	0.132895	0.185091	0.103064
XP_035440774.1	0.043497	0	0.15893	0	258.818	0	0	0.057787	0	0	0.228243	0	0.228415	0
XP_035441081.1	0	0	0	0.064119	0	0.11836	0.051503	0.048029	0.09976	0.27166	0.048732	0.045064	0.107864	0.212966
XP_035441147.2	0	0	0	0	0	0	0	0	0	0	0.111461	0	0	0
XP_035441851.2	0	0	0	0.058745	0	0	0	0	0.184597	0	0	0.252816	0	0
XP_035441853.2	0	0	0	0	0	0	0	0	0	0.176169	0	0	0.261191	0
XP_035441939.2	0	0	0	0	0.054952	0	0	0.043233	0	0.079228	0.087082	0.749076	0.169626	0
XP_035442543.2	0	1.71126	0	0.24571	0.622897	0	0	0	0.166709	0.206144	0.151354	0	0.671273	0.143993
XP_035442604.2	0	0	0	0	0	0	0	0	0.067999	0	0	0.088092	0	0
XP_035443363.2	0	0.027964	0.030031	0	0.074213	0	0	0	0.020248	0.157526	0.029752	0	0.034552	0.068696
XP_035444155.2	0	0	0	0.089813	0	0.089328	0	0.462573	0.283206	0.58549	0.923256	0.12931	0	1.14174
XP_035445428.2	0	0.377291	41.4913	2.71525	5.54068	0	0	0.444823	40.0281	11.1659	1.45732	2.425	8.53625	2.21889
XP_035447968.2	0.073395	0.189407	0.052564	3.2242	0	0.065055	0	6.92531	5.79338	0	0.09802	0	0	0
XP_035448725.2	0	0	0	0	0	0	0	0	0	0	0	0	0	0
XP_035448820.2	0.032744	0	0	0.039242	0.200243	0	0	0	0.184308	0.079814	0.519196	0.51012	0.230322	0.063946
XP_035449242.2	0.041364	0	0	0.419193	123.883	0.047121	0	0.107057	0.844388	0.547496	0.42621	0.6755	2.23133	0.746712
XP_035449508.2	71.3143	2.36336	4.76478	9.56645	1.49066	6.53371	0.579213	0.269251	1.92583	55.5401	445.852	312.102	253.225	3.49098
XP_035449527.2	0	0	0.121667	0.081162	0.274421	0	0	0	0.150503	0.121761	0.227951	0	0	0
XP_035449940.2	0.021591	0.069324	0	0	21.3364	0.060328	0.079178	0.018459	0.049744	0.138024	0.122135	0.022284	0.059539	0.353092
XP_035450120.2	0	0	0	0.060068	0	30.3716	1.13316	0.132164	0.083252	0.12115	0	0.127943	46.2678	0.103794
XP_035450463.1	0.064734	0.109862	0.430413	0	351.452	0	0.242305	0	0.445601	0.5938	0.558234	0	0.599862	0.339643
XP_035450594.2	0.203356	0	0	0.184155	0	0	0	0.135402	0.510359	0	1.7555	0	0.360695	0
XP_035450802.2	0	0	0	0	0.098164	0	0	0	0.010868	0.034021	0.09777	0	0.020745	0.104684
XP_035452215.1	0	0	0	0	0	0	0	0	0.225668	0.148652	0	0	0	0.337572
XP_035452428.2	2.73686	0.126414	5.42338	3.02963	0.530256	0.291218	0.118213	0.088193	4.06626	16.9389	11.3003	9.7673	33.1182	3.94533
XP_035453106.2	0	18.6373	0	0	0.487066	0	0	0	0.073772	0.190187	0.035401	0.136581	0	0.388689
XP_035453616.2	0.040527	0.065806	0.22214	0.030599	233.194	0	0	0.017235	0.011902	0.03443	0	0	0.022506	0.051154
XP_035453943.2	0.203232	0.068375	0.318004	0.100258	52.8496	0.092911	0.287444	0.392331	0.59433	3.04796	0.277974	0.44282	0.746677	0.460177
XP_035453966.2	0	0	0	0	0	0	0.235731	0	1.82498	0	0.214182	0	0	0.500769
XP_035454003.2	0.102853	0.723516	0.740284	0	784.124	0	2.77759	0.185383	0.282987	0.900349	0.548604	0	0.471531	0.873407
XP_035454662.2	103.108	8.87652	7.0485	56.7889	6.77932	49.8572	225.217	13.1353	56.6285	48.3094	52.6205	82.9664	130.453	74.7065
XP_035454935.1	0	0	0	0	0	0	0	0	0	0	0	0	0	0
XP_035455287.2	0	0	0	0	0	0	0	0	0	0.110646	0	0	0.298507	69.3205
XP_035455299.2	0	0.167491	0	0	0	0	0	0	0	0	0	0	0.363121	330.462
XP_035455303.2	0	0	0	0	0	0	0	0	0	0.235968	0	0	0.396721	10.4006
XP_035455305.2	0	0	0	0	0	0	0	0	0	0	0	0	0.486168	360.119
XP_035455311.2	0	0	0	0	0	0	0	0	0	0	0	0	0.313236	2018.15
XP_035455315.2	0	0	0	0	0	0.146143	0	0	0	0	0	0	1.1198	240.445
XP_035455400.2	0	0	0	0	0	0	0	0	0	0	0	0	0	313.162
XP_035455401.2	0	0	0.257157	0	0.371918	0.108991	0.176329	0	0	0	0	0	0	683.314
XP_035455404.2	0	0	0	0.095795	0	0	0	0	0	0.233059	0	0	0	278.559
XP_035455604.1	0	0	0	0	0	0	0	0	0.041004	0	0.665975	0	0	0.041508
XP_035455731.2	0	0	0	0.042569	0	0	0	0	0	0.059231	0	0.863444	0	0.094905
XP_035455777.2	0	0	0	0	0	0.76003	0	0	0.288384	0	0	0	0	1.1422
XP_035456294.1	0	0.917531	0.158143	0.077845	162.754	0.149547	0.616258	0.114972	0	0.117269	0.227628	0	0.305234	0.086405
XP_035456959.2	0.027328	0	0.182909	0	114.367	0	0	0	0.057452	0.11573	0.023735	0	0	0
XP_035457050.2	0	0	0.083336	0	88.9674	0	0.062713	0.014621	0	0	0	0	0	0
XP_035457509.2	0	0	0	0	0	0	0	0	0.061688	0	0	0	0	0.077353
XP_035457512.1	0	0	0.078584	0.665192	0.030137	0	0.101752	0	0.117628	2.30278	0.096288	0	0.056577	0
XP_035457692.2	0	0.041329	0	0	0	0	0	0	0	0	0	0	0	0
XP_035457720.1	0.018225	0.009398	0.022187	0.137656	0.056194	0.006176	0.010575	0.004936	3.95965	10.6404	1.50266	0.09666	0.504688	0.344321
XP_035457747.2	0	0	0	4.87993	0.02031	0	0.744449	0.623785	0.044363	0.157929	1.88672	0.029829	0	0.023777
XP_035458817.2	0	0	0	0	0	0	0	0.219036	0	0	0	0	0	0
XP_035459371.2	0	0	0	0	0	0	0	0	0	0	0	0	0	0
XP_050549262.1	0	0.036365	0.019755	0.02475	0	0.096705	0.039789	0.16554	0.795804	0.524511	0.528204	0.368289	0.528897	0
XP_050549501.1	0.389276	3.35718	50.9981	10.4823	25.6514	26.1637	22.911	39.7949	180.851	22.8645	22.781	2.43428	5.69786	5.40592
XP_050549908.1	0	0	0	0	0.370458	0	0	0	0	0	0	0	0	0
XP_050549945.1	0.226322	0.653032	0.14827	1.66172	5.45278	1.46056	2.18464	2.47483	8.75273	20.885	8.3855	2.07549	5.20493	2.09249
XP_050550034.1	0.038409	0.228935	0.421877	0.082228	0	0	0	0.121283	1.63899	121.707	79.9061	19.2943	8.28175	1.99983
XP_050550035.1	34.1528	2.2821	144.432	44.8078	12.5242	0.662262	0.759022	1.79485	63.7127	85.9441	61.3404	38.6527	60.0914	14.4658
XP_050550036.1	0	4.05026	69.4694	59.5224	1.42759	0	0.547171	1.41107	6.6223	6.29163	1.2348	89.9929	95.6979	62.835
XP_050550168.1	0.083786	0	0.536647	0.066186	304.864	0	0	0.055651	0	0.108226	0	0	0	0
XP_050550542.1	0.026932	0.338962	0.04714	0	0.055314	0.289065	0	0.217584	0.159688	0.573113	0.495461	0.769027	1.803	0
XP_050551188.1	0.099855	0.506015	0.348174	0	175.678	0	0	0	3.03416	0	0	0	0.481362	0
XP_050551499.1	0.017411	0.202059	0.118087	0.109169	0.074569	0.517607	0.327409	0.046974	0.956397	0.177964	0.071833	1.2377	0.429834	0.191863
XP_050551806.1	0.035906	0.055681	0.064782	0	0.169796	0	0	0	0.057098	0.196234	0.692108	0	0.225698	0.238856
XP_050552229.1	0	0.748431	0.274558	0	2.9263	1.92834	0.117938	0	0	0.205062	0.435882	0	0.145909	0.082624
XP_050552338.1	1.47218	0.853074	0.328543	0.929124	0.950664	0.317651	0.696451	0.485087	4.25642	6.00711	2.63325	0.754654	3.71116	0.958667
XP_050552339.1	3.01861	0.235792	0.741138	2.44185	0.979626	0.634952	3.33319	0.731677	6.3091	5.23231	5.57932	2.52129	3.59142	2.77361
XP_050553064.1	0	0	0	0.238761	0	0	0	0	0	0	0.170524	0	0	0
XP_050553065.1	0	0.151636	0	0	0	0.088145	0	0	0	0	2.09635	0	0	3.28821
XP_050553242.1	0	0	0	0	0.243073	0	0	0	0	0	0	0	0	0
XP_050553396.1	0.036752	1.61235	0	0	0.062023	0.13031	0	0	1.65776	0	0.294484	0	0.238424	0.153334
XP_050553730.1	0	0	0	0	0	0	0	0	0	0	0	0	0	0
XP_050553769.1	0	0	0.104545	0	29.131	0.199938	9.5608	0	0	0.143996	0	0	0	1.2436
XP_050553827.1	0	0	0	0	0.050166	0.086594	0	0	0	2.16139	0.066084	0.078874	0	0.197517
XP_050553961.1	0.059813	0	0.071938	0	34.7915	0	0	0	0	0	0	0	0	0
XP_050554234.1	1.40302	0.188766	0.040305	0.160207	10.9836	0.37359	0.422	0	42.1231	90.0837	18.4495	2.88598	2.32122	6.60208
XP_050554432.1	0.281091	1.3783	0	0.705007	0.095327	0.809	0.080434	0.075009	6.4461	133.465	22.5429	50.6195	75.9895	5.70793
XP_050555762.1	0	0	0	0	0	0	0	0	0.037311	1.66972	0.060548	0.051748	0	0.039985
XP_050556051.1	0	0	0	0	0.128328	0	0	0	0.018546	0	0.027495	0.02964	0.029751	0
XP_050556167.1	0	0	0	0	0.165556	0	0.705424	0	0	0	0	0	0	0.099135
XP_050556397.1	0.070229	0.215714	0.012339	0.247131	0.128762	0.03796	0.154989	0.017938	2.62151	0.615575	0.334497	0.070703	0.690213	0.038373
XP_050556411.1	0.045608	0.026928	0.095579	0.109568	0	0.077103	1.00386	0.162609	1.28601	0.028107	0.162637	0.573676	0.161493	0.173701
XP_050556546.1	0	0	0	0.818944	0.139975	0	0.337955	0.330071	0	0.14616	0.219195	0	0	0
XP_050556563.1	0	0	0	0	0	0	0	0	0	0	0	0	0	0
XP_050556571.1	0	0	0	0	0	0	0	0	0	0.455797	0	0	0	0
XP_050556586.1	0	0	0	0	0	0	0	0	0	0	0.062911	0	0	0
XP_050556632.1	0.3884	0.135549	0.308828	0.854548	0.558427	0.381772	0.399636	0.221275	6.16602	2.93377	1.3012	1.63172	2.14481	4.20842
XP_050556728.1	0	0	0	0	0	0	0	0	0	0	0	0	0	0
XP_050556740.1	0.79668	1.42048	1.44476	2.87183	15.7528	1.31677	3.45007	3.91216	7.74554	5.5925	3.72667	8.89273	6.19588	2.65249
XP_050556904.1	4.31579	3.70989	7.83003	17.3923	1.84402	6.65219	5.85163	2.15533	13.005	9.72243	7.56376	5.98223	14.2564	1.74292
XP_050556951.1	0.255424	0.34773	0	0	0.093948	3.0798	0.16154	0.075401	0	12.9448	37.114	2.93972	8.67766	0.118461
XP_050558413.1	0	0	0	0	0	0	0	0	0.083422	0	0	0	0	0.728015
XP_050558415.1	0	0	0	0	0	0	0	0	0	0	0	0	0	5.3512
XP_050558496.1	0	0	0	0	0	0	0	0	0	0	0	0	0.395482	921.089
XP_050558545.1	0	0	0.403524	0	0	0.136445	0	0	0.156255	0	0	0	0.262468	2077.74
XP_050558551.1	0	0	0	0	0.341125	0	0	0	0	0.261635	0.291953	0	0	0
XP_050558722.1	0.101273	0	0	0.095154	25.9691	0.75394	125.77	0.051105	0.273409	0.254693	0.054233	0	6.94876	29.5328
XP_050558746.1	0	0	0	0	0	0	0	0	0	0	0	0	0	215.412
XP_050558747.1	0	0	0	0	0	0	0	0	0	0	0	0	0.196781	186.941
XP_050558749.1	0	0	0	0	0	0	0.263501	0	0	0	0.470929	0	0	134.343
XP_050559118.1	3.07218	1.17008	2.36632	10.2319	13.645	1.70201	5.30803	1.35951	13.0062	18.8902	9.30006	7.45174	19.5403	37.2436
XP_050559773.1	0	0	0	0.127285	0	0	0	1.55386	0.45591	0.200175	6.90231	0	0.426195	0
XP_050559783.1	0	0	0	0	0	0	0	0	0.391511	0	0	0	0	0
XP_050560363.1	0.139335	0.220653	0.125596	0	812.545	0	0	0	0.137128	0	0.186348	0	0	0
XP_050560586.1	0.034254	0.205974	0.098497	0.341776	3.18222	0.176243	0.195107	0	0.833063	0.258301	5.8031	0.503676	1.12784	0.472479
XP_050560639.1	0.060256	0.155377	0.011723	0.653075	0.041417	0.052551	0.122422	0.028542	19.7669	11.7444	2.80178	0.358714	0.542257	0.070276
XP_050560742.1	0.078556	0.28581	0.01661	0.067147	0.03872	0.064171	0.127731	0.337059	0.354418	4.00399	0.082982	0.125827	0	0
XP_050561116.1	0	0	0.424429	0	141.477	0	0	0	0	0	0	0	0	0.250858
XP_050561277.1	0	0.808818	0	0.401927	0	0	0	0	0	0	0.618998	0	0	0.256374
XP_050562638.1	0	0	0.029581	0	62.2928	0	0	0	0.025839	0.04236	0	0	0	0
XP_050563059.1	0	0.87537	0.327826	3.43885	1.50276	796.663	2.4972	0	5.18758	0	0.681997	0	0	0
XP_050563112.1	0	0	0	0	0	0	0	0	0	0	0	0	0	1.04415
XP_050563133.1	0	0	0	0	0	0	0	0	0.667799	2.49608	0	0	0	0
XP_050563164.1	10.8513	0.149343	0.033892	2.19476	0.127393	0.044048	0.071668	0	1.5807	0.070319	0	0.063878	0.176024	0
XP_050563205.1	2.67796	0.229785	2.3331	3.06157	1.60641	880.766	3.25724	0.607601	4.38431	19.1756	1.627	0.58799	0.371361	0.87433
XP_050563242.1	0.050236	0.32876	0	0.03919	342.814	0	0	0	0.054358	0.079716	0	0	0	0.065175
XP_050563553.1	0	0	0	0	0	0	0	0	0.088674	0	0	0	0	0
XP_035428615.2	0.194841	0	0	0	0	0	0	0	0.071176	0	2.12839	0.11128	10.1757	0
XP_035428706.1	0	0.053536	0.016042	0.331525	0	0.098613	0	0.014293	38.6374	92.4228	49.1657	0.938425	2.81688	0.705527
XP_035428790.2	1.99666	2.05413	0.829863	3.13078	1.10027	0.531738	1.41086	0.361245	8.26865	6.31118	5.28826	4.70125	12.5949	16.2009
XP_035428837.2	0	0	0	3.4601	0	0	0	0.239616	1.55901	0.098985	0	0	0.126833	0.071856
XP_035428955.2	0	0	0	0.065048	0	0	0	0	0.218421	0.681002	3.50047	1.4822	1.29327	0.160972
XP_035429150.2	0.032832	0	0.060168	0	13.8312	0	0	0	0.031879	0	0.050439	0	0	0
XP_035429185.1	0	0	0	0	0	0	0	0	0	1.11747	0	0	0	0
XP_035429475.1	0	0	0	0	90.0096	0	0	0	0	0	0	0	0	0
XP_035429476.2	0	0	0	0.12431	0.203073	0	0	0	0.276586	0.154682	0.179044	0	0.364604	0.274416
XP_035429478.2	0	0	0	0	0.065249	0	0	0	0	0	0	0	0	0
XP_035429495.2	0.089723	0	0	0.120554	0.190744	0.344583	0	0	0.149236	7.89683	2.33393	1.68828	4.60931	0.08811
XP_035429498.1	0.059385	0	0	0.02373	417.2	0	0	0	0.03907	3.58856	2.22326	5.88678	7.42356	2.24725
XP_035429557.2	6.97846	0.994539	1.15913	5.60654	13.1519	0.732784	0.396334	0.443522	22.1642	1.78068	3.5028	0.779147	38.4465	57.5275
XP_035429606.2	0	0	0	0	0	0	0	0	0	0	0.324649	0	0.145172	0
XP_035429696.2	6.30593	1.93987	0.925182	7.51786	24.3854	0.221328	0.08945	0.333665	18.973	2.08406	2.23846	1.031	14.7978	17.4102
XP_035429736.1	16.0527	21.0514	5.86945	63.0251	21.7742	3.08638	26.7712	5.29476	162.511	178.213	43.1957	27.2003	42.4231	30.6559
XP_035429767.1	0	0	0	0	0	0.159709	0.718312	0	0	0.348591	0.253123	0.08052	6.48376	0.49151
XP_035429771.1	62.6664	64.8371	74.194	275.27	91.5086	28.0922	87.6573	26.5746	326.496	113.941	44.0452	46.2581	136.661	334.278
XP_035429934.1	3.86957	7.51163	0.818215	11.5664	9.84206	2.03086	3.33855	1.2329	13.1418	18.8016	15.2689	11.3274	16.264	10.5927
XP_035430016.1	7.4784	30.5318	10.0535	44.7583	33.1485	3.90423	14.7769	8.53513	52.1244	27.0682	15.7525	26.6235	29.4502	40.5108
XP_035430031.2	9.48164	12.8567	22.1382	23.5068	24.1469	3.56143	11.8162	3.10742	49.058	17.603	13.2339	6.03713	21.7478	29.0206
XP_035430129.2	0.274458	0.182895	0.328009	0.054633	29.2148	0.365522	101.001	0.203167	0.857849	0.423575	0.409643	0.154403	1.35327	0.238515
XP_035430180.2	0	0	0	0	1.71288	0	0.16517	0.077015	0.114178	0	0.155411	0	0.27929	0
XP_035430181.2	0.134928	0	0	0	190.893	0	0	0	0.322581	1.16891	0.982363	0	0	0
XP_035430227.2	0	0	0	0	0	0	0	0	0	0	0.061725	0	0.160466	0.286989
XP_035430249.2	0.12635	0.312079	0.227803	9.62902	1.454	0.073849	0.354402	6.55643	1164.95	822.859	1213.02	191.407	94.3857	6.20723
XP_035430267.2	0.056984	0	0.035973	0	0.087644	0	0	0	0.035534	0.383387	0.103329	0.049292	0.396079	0.039949
XP_035430347.2	0.297543	0	0.256839	0.218751	0.176319	0.061575	0.099188	0	10.9303	0.382942	0.372202	0.267709	1.95745	0.653337
XP_035430405.2	1.32997	0.915083	0.362105	4.5667	58.5582	0.453977	1.59101	0.237393	11.0792	14.4317	7.33486	0.905118	3.41562	5.18095
XP_035430432.2	2.50396	1.5666	1.04612	2.7192	5.02259	0	1.11046	0.311671	6.37305	5.89684	5.08529	0.917125	9.09011	13.7814
XP_035430451.2	0.007731	0.012559	0.005972	0	23.0632	0.007451	0.024764	0.005773	0.126004	0.057922	0.057869	0.022143	0.030128	0.108562
XP_035430518.2	2.17289	2.00699	0.618836	5.86625	1.40494	0.590553	2.01598	0.271397	7.98112	6.57403	2.61394	1.64847	8.49622	5.74149
XP_035430539.2	0	0	0.188018	0	0	0	0	0	0	0.233582	0	0	0	144.68
XP_035430571.2	0	0.039462	0	0.041664	0.022774	0	0	0.01793	36.0936	19.955	9.21096	0.311166	0.042537	0.052612
XP_035430578.2	0.116606	0	0.070144	0	262.3	0	0.108741	0	0	0.091923	0.100423	0.196308	0	0.228269
XP_035430606.2	0.79333	0.822566	1.0102	1.05767	5.97435	0.259256	0.530813	0.123753	13.3555	18.7517	7.55743	3.1598	4.08728	6.41829
XP_035430642.2	0.353281	0.048588	0	0.022578	79.7228	0	0.108349	0	0	0.305987	0.050504	0	0	0.075303
XP_035430643.2	0.083015	0	0	0.162518	0.070656	0.035401	0	0.027805	0.655934	0.058938	1.46489	0	0.133127	0.04361
XP_035430725.2	8.14793	5.11618	5.79279	12.1394	12.0681	38.7744	17.5653	1.79787	18.9399	32.705	19.6352	18.9651	17.028	20.6165
XP_035430752.1	0	0	0.104986	0	0	0	0	0	0.078428	0.215512	0	0.305103	0	0
XP_035430834.2	0.964712	0	0.156812	0	0.184725	0.193981	3.43105	0.872717	0.411322	0.100071	0.481075	0.474063	0.118301	0.14231
XP_035430848.2	0.115708	0	0.174829	0.031156	2.13205	0.068299	0.224992	0	0.024276	0.075133	0.105176	0	0.041464	0.027411
XP_035430982.2	0.14257	0	0.044648	0.127707	0.080768	119.17	1.84032	0.063563	0.46935	0.367821	0.190166	0.424756	0.3818	0.142358
XP_035430986.1	0.016987	0	0.054911	0.052851	35.9546	0.10099	0	0	0.055313	0.340623	0.182151	0.341514	0.876993	0.061715
XP_035431068.2	2.61085	1.62368	1.5246	4.69008	4.8935	11.6189	10.3976	3.48644	5.24567	7.23896	6.79737	5.43139	9.68901	9.42087
XP_035431159.2	6.91289	7.26838	5.38198	8.31604	3.4526	2.71697	12.9268	4.30089	27.0274	54.7164	22.7196	7.96111	29.9922	11.8644
XP_035431190.2	0.060188	0	0.105522	0	0	0.021657	0.036761	0.017141	0.025102	0.034959	0.171868	0.064005	0.040636	0.026872
XP_035431386.2	126.598	38.0321	1697.16	427.462	292.597	2.9419	6.4475	12.5745	567.136	545.616	194.223	106.034	331.828	51.1525
XP_035431416.2	0	0.938646	0.005794	0.124279	0.026166	0.033227	0.054767	0.030466	55.3496	95.4284	9.96771	0.875898	5.91722	0.344492
XP_035431422.2	3.1495	3.3881	1.13183	7.01574	2.56271	0.803736	4.46687	1.03563	12.4206	15.5855	6.1	3.62624	9.50244	11.3565
XP_035431430.2	427.166	8.16595	224.704	5.70686	52.8794	10.6568	122.608	0.498262	8.07907	20.9462	119.893	60.4633	94.353	11.1057
XP_035431461.1	0.56938	0	0.957139	0.428631	6831.48	0	0	0	0.151375	0	0.201103	0	0.63201	0.630209
XP_035431476.2	3.48959	4.764	0.419058	10.3359	9.59147	0.416274	3.383	1.03988	13.5662	7.92994	4.83068	2.65634	4.15543	3.20669
XP_035431518.2	0.055266	0	0.73187	0.056808	206.863	0	0.926258	0	0.214623	0.693835	0.57086	0.185427	0	0
XP_035431536.2	30.8272	15.2961	23.346	30.2611	18.5449	11.7198	40.7762	13.2447	90.9557	87.395	73.4668	45.0077	66.4501	173.908
XP_035431572.2	0.045344	0	0	0	113.01	0	0.168102	0.078382	0.406879	0.163717	0	0	0	0
XP_035431666.2	3.97472	1.84182	4.01971	6.22273	5.34103	7.66245	5.10476	318.382	16.0493	227.977	271.761	280.842	357.158	4.59007
XP_035431667.1	3.11684	15.6873	1.41058	13.146	9.99536	7.18694	10.2983	2.96943	54.8314	55.6835	26.5882	162.646	25.2469	8.75442
XP_035431673.1	0	0	0	0	0	0	0.103971	0	0.137107	0.095132	0.576595	0	0	0
XP_035431708.1	1.32336	18.7692	5.76919	8.48	86.5384	9.44999	15.3322	12.9836	53.947	74.8208	43.8758	16.1504	64.5429	30.3107
XP_035431741.2	0	0	0	0	0	0	0	0	0	0	0	0	0	0.240526
XP_035431750.2	0.641657	0.135226	1.68348	2.47464	1.95499	0.136185	0.567149	0.108184	52.4099	1.22264	7.98794	0.20805	25.2178	23.8886
XP_035431844.2	0	0	0	0	0	0	0	0	0.042315	0	0.067759	0	0	0
XP_035431904.1	4.57686	4.99808	3.40677	10.7057	5.196	2.34612	5.9391	0.978241	13.7189	12.0009	5.92443	3.1329	9.35908	6.79875
XP_035432130.2	0	0	0	0.039829	0	0	0	0	0	0	0.356101	0	0.086783	0
XP_035432133.2	0	0	0	0	0	0	0	0	0	0.294544	0.109208	0.211391	0.577772	0.085506
XP_035432384.1	0.654212	0.068146	0.192544	0.047309	405.971	0.134104	0.605095	0.070535	0.469694	0.067677	0.071257	0.13501	0.185889	0.103504
XP_035432410.1	4.71374	11.0024	2.54151	23.9832	19.7873	2.32036	8.91097	1.44096	28.9841	32.4559	14.2903	17.2402	20.8834	31.1025
XP_035432415.2	0.078027	6.75042	0.087351	0	1.10778	0.05163	0	0	1.78924	0.15313	3.43617	0.234882	1.02331	0.189195
XP_035432431.2	0	0	0	0	8.54954	0	0	0	0.131827	1.61617	0.106141	0	0	0
XP_035432440.2	2.1624	2.71974	0.717667	5.26786	0.935831	0.698974	7.42971	0.577395	23.9239	19.5258	6.05282	8.67578	11.2645	9.24338
XP_035432483.1	0.116261	0	0.139878	0.045662	651.618	0	0	0.050556	0.429413	0.312201	1.10298	0.489217	0.370768	0.238089
XP_035432503.2	0.025438	264.076	0	0	168.38	0	0.186902	0	0.031991	0	0.04425	0.082599	0.13736	4.05413
XP_035432507.2	0.117277	2.00279	0.31317	0	825.31	0.075757	0	0.02007	0	0.040784	0.120614	0.03874	0.190832	0
XP_035432514.1	2.09583	43.5883	0	0.230839	0	0	0	0	7.13777	4.63378	2.39507	0.758533	0	0.379444
XP_035432539.1	0	0.253226	0	0	0	0	0	0.065045	0	0	0	0	0	0
XP_035432540.1	0	0.459034	2.48764	0	0.649051	0	0	0	2.96763	0	0.425717	0	0	0.340119
XP_035432541.2	0.075646	0.730176	0	0	0.248063	0	0	0	0.158728	0	0	0.207587	0	0.314119
XP_035432543.2	0.054197	0.247663	0	0.488941	46.2468	0	0.068821	0	0.426584	0.128478	0.39037	0.122013	0.168954	0.302025
XP_035432612.2	0	0	0	0	0	0	0	0	0	0	0	0	0	0
XP_035432722.1	0.125146	1.73793	0	0.049351	2.31625	0	0.116968	0	1.02638	0.424942	0.972773	0.211753	0	0
XP_035432752.2	0.836616	1.37511	0.722992	2.05999	1.13502	0.212145	1.67165	0.442393	6.33091	5.76623	1.9777	1.10447	2.65205	4.11085
XP_035432822.2	0	0	0	0	0	0	0	0	0	0	0	0	0	0
XP_035432862.1	0	0.044819	0.065984	0	41.3673	0	0.100032	0	0	0.045558	0	0.087481	0	0
XP_035432897.1	0	0	0	0	2.04031	0	0	0	0	0	0	0	0	0.397341
XP_035432923.2	0.11236	0	0.08108	0	306.466	0	0.12654	0.173663	0	0	0	0	0	0
XP_035432940.1	0	0	0.090066	0	201.146	0	0	0.06595	0.188414	0.931323	0.263277	0.259924	0	0.099336
XP_035432958.2	0	0	0	0	0	0	0	0	0	0	0	0	0	0
XP_035433065.1	3.31949	0.881166	1.10878	10.0225	46.9566	0.243581	0.453228	0.395891	25.0406	1.71396	10.641	0.193354	24.0651	19.6657
XP_035433073.1	0	0	0.097297	0.16069	39.1783	0	0	0	0.056802	0	0.093052	0.037356	0.327708	0.185657
XP_035433284.1	0.060737	0	0.292147	0.062802	495.622	0	0	0	0.824834	0	0.419409	0	0	0
XP_035433288.2	0	0	0	0	0.417775	0.052818	0.088118	0	1.53419	1.17258	0	0.15618	0	0.064476
XP_035433306.2	0	0.081561	0.293649	0	391.361	0	0	0	0	0	0	0	0	0.125997
XP_035433307.2	0.0763	0	0.247855	0	467.902	0	0	0.060201	0.227012	0.122371	0.118772	0	0.296973	0.189072
XP_035433314.1	0	0.571178	0	0.042245	0	0.040491	0.068621	0	23.403	74.2606	9.72431	0.372587	0.153784	0.334434
XP_035433496.1	0	0	0	0.948378	0.193335	0	0	0	0.377304	0.070867	0.201276	0.065434	0.065759	0.098869
XP_035433504.2	5.08717	9.16629	1.9206	15.4292	29.8408	2.16937	4.06031	2.09791	30.9173	31.8165	10.3944	6.23823	19.2008	18.8453
XP_035433613.2	0	0	0	0	0	0	0	0	0	0	0.841199	0	0.128301	8.25832
XP_035433616.1	0	0	0	0	0	0.315221	0	0	0.206906	0.088657	0.09802	0	0.287824	0.073141
XP_035433624.1	0	0	0	0	0	0.056383	0	0	0.035742	0.028644	0	0	0	0
XP_035433674.1	4.00381	32.8774	8.92822	8.14496	12.5714	0.825924	3.05118	1.28143	11.6146	9.98212	8.98757	4.33416	16.0095	34.8937
XP_035433680.2	0	0	0	0.035463	0.426093	0.033491	0	0.053071	0.351626	0.281697	1.64387	0	2.022	0.237392
XP_035433823.1	0.059361	0	0	0	250.854	0	0	0	0	0.106187	0	0.395835	0	0
XP_035433903.2	0.102853	0.522805	1.11043	0.255211	0.564312	0.51108	0	0.185383	0.806035	2.2806	0.363159	0.553677	0	0.280623
XP_035433909.2	0	0	0	0	0.80467	0	0	0	0	0	0.106664	0	0.106374	0
XP_035433957.2	3.39697	22.3852	37.8696	60.143	6.52284	1.82209	4.32696	8.70699	19.9414	24.9676	11.7787	14.1338	42.2605	9.88976
XP_035434009.1	0.24653	0	0.295685	0.087259	3099.61	0	0.466654	0	0.208202	0.131761	0	0	0.578304	0
XP_035434023.2	0.012579	0	0	0	33.2286	0	0	0	0.029623	0.352348	0.064588	0	0	0
XP_035434037.2	0	0	0	0	15.8277	0	0	0.058458	2.06889	0.927612	0.583524	0.111406	0.076872	0
XP_035434079.2	12.1729	0	0.15052	0.462747	0	0.198503	0	0	93.8363	619.727	6440.42	1.51407	17.4753	0
XP_035434143.1	263.371	123.34	281.39	811.087	114.969	164.649	218.666	79.2305	1052.82	405.579	249.285	529.702	344.607	519.564
XP_035434169.1	130.727	27.6508	1210.61	134.479	164.088	18.8392	17.7512	364.068	464.455	497.025	833.619	209.569	502.304	61.2117
XP_035434172.2	0	0	0	0.050282	77.0306	0	0	0	0	0	0	0	0	0
XP_035434174.2	19.1504	39.2713	11.7797	26.6279	780.007	6.85529	19.8696	6.46897	50.0021	53.8016	44.569	8.34251	30.4051	34.3038
XP_035434216.2	0.232866	0	0.381317	0.045733	0	0.608732	0	0	0	0.104215	0	0	0.93884	12.7633
XP_035434233.2	6.87325	10.7829	5.26396	27.5858	10.6897	3.55101	10.0134	3.08759	26.6827	16.7014	12.2282	5.88361	21.1816	16.2343
XP_035434235.2	0	0	0	0	82.1893	0	0	0.117416	2.73114	0.224026	1.58262	0.666333	0.336576	0.088269
XP_035434239.1	0.05026	1.05158	0.352619	2.6569	29.0779	0.196939	0.914817	0.193889	6.26959	2.02597	13.5922	0.294294	2.86489	2.92061
XP_035434254.1	0	0	0	0	0	0	0	0	0	0.10463	0	0	0	0
XP_035434285.2	0	0	0.074399	0	0	0	0	0	0	0.210214	0.108164	0	0.212749	0
XP_035434463.1	0	0	0	0.052534	0	0.024951	0	0	10.6677	4.5606	0.905886	0.405599	0.155026	0.46359
XP_035434633.1	0.070107	0	0.147137	0	0.367882	0	0	0	0.186555	0.161589	0	0	0	0.041918
XP_035434651.1	0.016788	0	0	0	0	0.051487	0	0	0.055866	0	0.183091	0	63.4735	8.01303
XP_035434652.2	0	0	0.824817	0	0.148159	0	0.277774	0.129581	0.57109	0	0.905668	1.39333	0.862142	0.101761
XP_035434707.1	0	0	0	0	13.7152	0	0	0	0	0	0.156486	0	0	0
XP_035434717.2	0.026998	0.043114	0.065712	0	66.8306	0	0	0	0.085126	0.074706	0.43738	0.043275	0.120241	0
XP_035434731.2	19.3889	3.0926	4.48963	7.5374	3.17744	7.73171	15.8288	1.95794	21.6935	17.6598	14.8907	8.61995	13.7068	2.53074
XP_035434816.1	0.268178	0	0	0.267751	4.55488	0.054114	0	0	0.026617	1.19515	0.462787	0.112837	0.231746	0.309588
XP_035434982.2	0.1098	0	0.079202	0.078058	0	0	0	8.77349	334.557	2.11972	1.26863	0.33919	0	0.27126
XP_035435022.2	0.007014	0.088819	0.500615	7.83871	0.452115	0.211579	0.338155	285.116	11.2783	1.1283	0.242539	0.008435	0	0.007435
XP_035435121.1	1.10677	2.61759	0.799873	0.743805	2.28352	3.64232	2.16122	0.17367	6.81866	3.07831	9.39758	4.3849	3.81752	1.85588
XP_035435172.2	1.50396	0.208702	1.38757	3.51589	4.10624	0.082485	0.175798	0.145726	10.9525	1.80054	0.948687	0.069969	12.3717	7.35101
XP_035435296.2	0	0	0	0.194754	0.067119	0	0	0	46.0239	34.9859	10.8881	0.648625	0.574961	0.108855
XP_035435429.2	0.006592	0	0	0	18.9793	0	0	0	0.014306	0.010746	0	0	0	0.021646
XP_035435451.2	0	0	0	3.59318	0.271221	58.8058	0.152574	0.071141	0.105292	0	0.143721	0	0	0
XP_035435475.2	0	0	0	0	0	0	0	0	0.197706	0.369806	1.9638	0	0.092844	0
XP_035435560.2	0	0	0	0.136185	0	0	0.217862	0	0.142403	0.130228	0.068452	0	0	0
XP_035435592.1	0.032071	0	0	0.024648	138.295	0	0	0	0.076956	0	0	0	0	0
XP_035435593.2	0.328707	0	0.295685	0	3112.96	0	0	0	0.09168	0.276272	0	0	0	0
XP_035435596.2	36.8831	0.874686	0.18047	2.05153	3.19078	1625.19	4.21327	1.78104	2.43343	0.865867	3.14229	33.0555	11.0846	0
XP_035435618.1	0	0	0	0	0	0.042675	0	0.133533	0	0.070252	0	0.126167	0	0
XP_035435653.2	0	0	0.416588	0.059468	0.288125	0	0	1.30451	0.188491	0.10333	0.199043	0	0.197546	0.236283
XP_035435711.2	0	0	0.212768	0	0.124352	0	0	0.416109	0.39832	0	0	0	0	0
XP_035435722.2	0	0	0	0	0	0	0	0	0	0	0	0	0	0
XP_035435764.1	1.69142	9.49927	1.02692	32.1762	3.71288	5.69557	15.2693	2.72202	21.5455	34.0236	16.0909	13.0206	18.9356	9.23418
XP_035435795.2	0.188458	0.251259	0.210115	0.124625	358.006	0.13911	0.3735	0.375104	1.63286	4.74645	3.38968	1.38818	1.01628	0.078616
XP_035435845.1	0	1.91666	0	76.6681	34.2495	12598.4	10.8803	5.21179	0.195376	0.087106	0.183164	0	8.24593	0.203062
XP_035435848.2	0	0	0	0.081304	0	0	0	18.588	62.7967	18.9443	586.423	9.20664	3.36933	0.613376
XP_035435881.2	0.04681	0.569437	0	119.588	42.6203	16837.6	14.1428	12.0738	0.07829	0.504669	0.373229	0	0	0.274025
XP_035435887.2	0	0.137183	0.232488	0.04169	14.9131	0.140585	0.076123	0	0.049805	0.136179	1.86442	0.06795	0.093549	0.156254
XP_035435904.1	0.841101	1.53382	0.679889	1.78411	66.2034	2.13014	3.34275	1.13645	7.91984	13.9095	4.22902	1.0289	3.04424	5.78268
XP_035435969.2	7.00431	4.03807	1.12883	7.20487	5.59712	1.14112	6.26899	1.28907	22.0652	22.7218	8.1653	4.39385	5.6868	3.45749
XP_035436060.2	0.188869	0	0	0	0.071436	0.037034	0.404041	0.051384	8.23402	5.33886	1.36455	0.307689	0.283706	0.404765
XP_035436075.2	2.22459	0.362347	0.393679	3.70155	5.74215	0.183901	0.117652	0.054859	8.30192	0.667196	0.18595	0.069153	17.9199	19.1794
XP_035436118.1	0	0.223219	0.058833	122.26	25.3325	26530.1	15.0851	9.22383	0.420604	0.114484	0	0	0.233875	0
XP_035436130.1	11.8946	14.6308	8.17069	22.7253	136.451	5.67781	20.6671	8.08311	51.5589	19.6035	18.2442	10.5997	22.0339	31.817
XP_035436162.2	0.022872	0	0.011074	0	45.3874	0.038787	0.397699	0	0.028559	0.014932	0.031558	0	0.178546	0
XP_035436231.2	0	0	0	0	0	0	0	0	0.170586	0	0	0	0	0
XP_035436347.2	12.2889	29.2686	13.5673	47.5918	73.5313	12.2398	50.6201	8.95143	50.18	83.3519	49.5655	79.0822	29.3553	24.9766
XP_035436440.2	0	0.056678	0	0.039353	0.033742	22.9054	0	0	0.30362	0.062211	0.058711	0	105.736	114.497
XP_035436463.1	0.043892	0.031741	0.187252	0.242505	57.7396	0.043111	0	0	0.252872	0.033812	0.20229	0.219004	0.563976	0.285677
XP_035436557.2	0.948104	3.57946	1.06043	3.90766	1.97722	0.450352	3.64448	0.527383	6.99427	18.3707	11.5553	5.17282	8.37253	5.81163
XP_035436576.2	0	0	0	0	0	1.83326	0	0.205041	0	0	0.405955	0	0.135808	19.0759
XP_035436582.2	0	0	0	0	0	0.099057	0	0	0	0	0	0	3.98589	174.628
XP_035436583.2	0	0	0	0.034607	0.097879	0.146654	0	0	0	0.073542	0	0.074958	34.3389	576.688
XP_035436584.2	0	0	0	0	0	0.084044	0	0	0	0	0.249276	0.240778	38.7986	978.595
XP_035436679.1	10.4932	174.803	6.45348	18.5217	8.21125	6.89265	13.4501	6.80654	34.7197	27.8832	51.1325	10.048	93.536	45.7568
XP_035436692.2	0.017442	0	0	0.015623	16.8676	0.045753	0.02523	0	0.029033	0.025468	0.0471	0.066424	0.022701	0.036878
XP_035436830.1	0	0	0	0.024165	0	0	0	0	3.1879	4.44168	0.623706	0.54415	0.049384	0.097663
XP_035436831.2	8.77278	571.452	13.0991	90.3758	18.2743	8.13871	31.2868	45.9867	32.6637	56.7003	157.494	82.1539	177.667	32.7441
XP_035436849.1	0	0.303399	0.376001	0	18.0001	0	0.272517	0	0	0.204623	0.24645	0.255286	0.523331	0.371296
XP_035436905.2	0.0088	0	0.05084	0.01698	0	0	0.040498	0	0.100755	0.613149	0.39489	0	0.04338	0.100209
XP_035437153.2	2.81437	32.0939	1572.48	251.073	314.402	0.482164	0	6.57432	36.2746	99.9771	54.7599	93.7282	241.073	67.1986
XP_035437154.2	0.012794	0.036635	0.178409	0.008517	133.409	0.036156	0.041137	0.009591	0.130072	0.520561	0.135006	0.036045	0.100223	0.045092
XP_035437155.2	0.029954	0.024418	0.046038	0.033923	99.4425	0.080397	0.02738	0.012767	0.214917	0.930833	0.32367	0.024045	0	0.015748
XP_035437325.2	13.7321	45.9197	60.3982	79.2275	16.2648	10.6603	140.366	33.7419	68.3681	19.1052	55.0823	16.8544	51.6166	12.7121
XP_035437326.1	1.12779	13.6253	2.11746	0.245785	0.904103	11.4771	47.2262	1.50684	0.554131	1.20825	1.90941	2.27362	6.49596	2.7639
XP_035437407.1	3.96862	8.95792	2.05509	11.9494	9.13456	0.611463	5.52937	1.33587	16.199	18.042	10.2946	7.37156	13.233	10.6981
XP_035437445.2	0.687337	1.10653	0.536382	8.38255	10.9921	0.83889	1.06004	0.105916	19.8842	19.2691	2.31937	1.2026	4.09396	3.9191
XP_035437496.1	0.525452	0.188361	45.3712	11.7132	2.40569	0	0	0.598455	3.8699	7.30598	2.96379	10.8319	44.3696	4.93774
XP_035437505.1	0.391832	0	0.098588	0.287902	80.1016	0.496276	0.625658	0.097253	0.507588	0.182995	0.097742	0	0.286959	0.381645
XP_035437506.2	0.146502	0.121307	0.791291	0.408755	0.971445	48.0791	0.689063	0	0.290206	1.82755	0	0.886148	1.65725	0.504848
XP_035437537.2	0.111796	0	0.808368	0.343897	0.405078	85.1007	3.78514	0.032089	0.269621	0.989907	2.27202	0.311405	1.18268	2.61755
XP_035437538.2	2.61129	0.040928	0.07619	2.27716	2.40672	0.658109	47.3082	0.315924	1.4025	7.75155	68.4481	13.798	55.3138	5.88539
XP_035437551.1	0	0	0	0	141.283	0	0	0	0	0	0	0	0	0
XP_035437573.1	0.048723	0.164979	0.044018	1.05757	0.082004	0.599994	0.599932	0.043036	21.0568	74.8148	21.9326	5.12687	1.33164	1.16938
XP_035437579.2	0.075392	0	0.376906	0	549.804	0.042536	0	0	0	0	0.066944	0	0	0
XP_035437585.2	0.166041	0	0.489181	4.97549	0.331735	0.356566	0.141365	12.5306	14.5394	0.133046	0.389465	0	8.48198	0.72511
XP_035437629.2	3.49783	1.95584	3.16814	12.4044	3.55668	2.94013	9.87976	2.04744	21.5768	23.507	10.7353	6.9232	14.1101	12.1539
XP_035437648.1	0	0	0	0	0	0	0.037618	0	0.128464	0.801462	0.771433	0.131031	0.339496	0.027499
XP_035437658.2	0.050997	4.0912	19.1041	2.98902	1.4157	0.476946	1.28797	1.04668	66.3578	16.8186	25.6603	8.00428	18.7411	4.41521
XP_035437659.2	0	0	0	0	0.425071	0	0	0	0.049448	0.281549	0.4058	0.063214	0.088102	0.049967
XP_035437665.2	0	0.110912	0.050696	0.013695	21.8169	0.119134	0.025374	0	4.76765	1.0819	6.46497	0.242037	8.29546	0.834491
XP_035437668.2	0.016561	0	0.12297	0.059337	0	0.141014	0	0	0.065331	0.34814	2.03234	0.083361	0	0.032632
XP_035437728.2	0	0	0	0	0.030662	0.044847	0	0	0	0.160412	0.546605	0.08571	0.084018	0.013989
XP_035437738.2	0.053916	0.688639	0	0.4837	0	0	0	0	0.403422	1.89834	10.2944	1.38819	0.886098	0
XP_035437741.2	7.53352	0.400037	0.209119	1.189	40.7892	0.287898	0.757927	0.141469	0.506623	0.141778	0.833849	1.5276	1.32033	3.94498
XP_035437764.1	0.153291	37.5965	15.0824	2.57561	3.84947	13.0725	71.6	0.404554	0.594926	27.0161	19.6317	53.1819	126.423	57.4886
XP_035437770.1	12.8017	7.29636	1.12336	14.2266	2.62913	3.00759	4.64844	2.29821	9.15026	11.6977	15.0343	10.214	13.4455	7.18123
XP_035437779.2	0	0	0	0	0.105667	0	0	0	0	0.152748	0.170135	0	0	0
XP_035437820.2	0.226423	1.68465	79.0426	18.4945	15.1133	0	0	0.194116	2.72918	132.285	5.48355	16.9121	49.1712	16.6914
XP_035437821.2	29.8995	1.0651	32.7665	5.29839	8.43494	0.338084	0.783918	1.82761	4.27621	12.8817	2.76548	7.3932	7.51701	1.77004
XP_035437822.1	55.4721	26.0487	284.391	65.4316	42.5541	0.588854	1.40252	3.07521	87.3854	112.149	27.3106	167.838	268.928	26.2165
XP_035437823.2	0.037957	0	0.313269	0.243486	0.151007	0.078012	0	0	1.69022	0.663697	14.0342	0	0.355385	0.090049
XP_035437857.2	0.689685	0	0.048013	0.137189	1.88661	0.043934	0	5.2831	0.667802	1.9284	2.15986	3.63471	10.4767	0.132304
XP_035437880.2	0	0.222804	0.096461	1.24129	0.058292	0.021303	0.036366	0.271306	0.423633	0.969341	1.55267	0.130732	0.222052	0.265828
XP_035437888.1	0	0	0	0.205598	0	0	0	0	0	0.210742	0.218095	0	0	0
XP_035437889.2	0.828704	1.34005	0.187175	3.14183	1.66674	0.407263	1.58818	0.428732	6.89036	10.7826	5.51201	1.24979	4.85927	4.67127
XP_035437927.1	0.03598	0.011656	0.008772	0.153861	0	0.718055	0.104005	0.006112	56.8624	35.8691	2.51031	0.252071	0.188165	0.081585
XP_035437943.2	0	0	0	0	0.822322	0	0	0	0.736083	697.046	13024.7	203.195	110.686	59.452
XP_035437948.2	0.013911	0	0.026944	0	257.2	0	0	0	0	0	0.278997	0	0.110278	0.028241
XP_035437970.1	0.038884	0	0.258533	0.139569	3.6777	1.4503	0	13.3799	21.9932	23.2758	413.577	4.30247	123.536	17.1117
XP_035437971.2	38.301	0.642113	1.28389	6.41936	0.464897	0.450712	0.528986	0	1.50136	4.7092	12.7882	22.3477	23.2445	48.9255
XP_035437976.1	0.162556	0.231434	10.5003	1.47201	41.8956	6.0591	0.495046	2.96677	1.68329	3.74228	1.11373	2.44093	37.9829	25.6445
XP_035437996.2	0	0	0.040078	0.025462	0.261101	0	0	0.113802	0.105997	0.106571	0.397105	0.055126	1.90813	0.166982
XP_035438001.2	0	2.05046	0	0.082745	0.04477	0	0	0.03523	0.104263	0	1.40355	0.134863	1.6134	0.829069
XP_035438033.2	0	0	1.49515	0.559538	0	0.17969	0	0	0	0	0	0	0	0
XP_035438053.2	0	0	0	0	0	0	0	0	0	0	0	0	0.947694	11.2512
XP_035438072.2	0	0	0.241603	0	0	0.381443	0	0	0	0.23875	0.351965	0	0	0
XP_035438086.2	0	0	0	0	0	0	0	0	0.099508	0	0	0.153607	0	0
XP_035438105.2	9.62113	7.39577	10.3792	13.5791	2.65987	0.633988	4.07275	9.52314	9.38132	20.0341	13.9443	13.519	18.1922	3.7405
XP_035438117.1	0.12127	0	0.262201	0	485.414	0	0	0.034246	0.261116	0.479488	0.074623	0	0	0.056082
XP_035438172.1	7.09248	6.0414	1.41523	10.1782	1.03754	0.480055	12.2022	20.0737	30.2904	34.7122	16.1106	11.766	26.0849	10.0212
XP_035438312.2	0.046363	91.5085	1.783	9.0968	8.36966	5.61248	43.3321	5.96711	63.5384	43.0622	41.0434	23.3113	97.8978	18.3419
XP_035438474.2	0	2.08347	5.5282	0.132049	6.38659	3.04885	45.1798	0	0.549368	0.503113	0.193548	0.095383	0.238058	0.459325
XP_035438536.2	0.020986	0	0	0.049173	0	0.017827	0	0	0.195937	0.347021	1.30756	0.22559	0.733108	0.147106
XP_035438549.2	42.1777	1.52749	1.0777	5.1706	1.23795	2.9733	0.115636	0.10786	8.14718	23.6526	125.806	4.14942	6.72542	0.158297
XP_035438551.1	5.34424	0.291294	0	3.53043	0	0.39409	0	0.154258	2.38365	0.391647	161.193	0.981919	1.76715	0.08072
XP_035438562.1	178.427	4.32275	3.02788	21.7326	3.11663	6.73817	1.71225	0.372658	10.1088	20.9933	176.672	20.9693	28.6522	0.668631
XP_035438591.2	2.71754	0.393822	1.34093	5.771	29.4468	0.284034	0.088008	0.184663	13.4128	1.71241	0.250159	0.422437	7.00035	11.5815
XP_035438653.1	0	0	0	0.244631	0	2.39199	0.116145	0.13539	190.249	227.215	31.5183	6.99813	0.458055	0.364594
XP_035438664.2	3.51131	2.98226	0.732418	10.9858	4.55954	1.064	2.55053	1.05204	15.3282	15.5001	8.31008	7.47667	15.6839	6.83351
XP_035438666.2	0	1.10391	0.435467	0.114666	1.03945	0	0	0	9.43137	1.19531	60.2676	0.497858	4.93696	1.14019
XP_035438702.2	0	143.596	0.13476	0.691086	4.63552	0	2.44748	0	46.409	0.513518	2.25685	0.122559	0.337442	0.572854
XP_035438749.2	0.026391	267.176	0.018894	0.029684	0.113822	0	0.012015	0.039217	13.8143	0.076038	5.08875	0.204113	0.672385	0.033232
XP_035438771.2	5.58945	1.75607	0.828641	5.19727	6.98944	7.03508	22.2468	1.09449	28.7271	49.1391	122.299	37.6353	50.2186	13.4987
XP_035438831.2	0.05118	0	0.094411	0.228299	0	0.244151	0	0	0	5.26803	0.538923	0.361214	0	0.277481
XP_035438999.2	0	0	0	0	0	0	0	0	0.130285	0.272871	0	0	0.257882	0.064284
XP_035439008.2	0	0.017574	0	0.277918	0	0.010421	0.155599	0.05643	0.446292	0.419599	0.226125	0.408579	0.075819	0.035886
XP_035439111.2	0.031669	0	0.102151	0.021516	174.544	0	0.051653	0.024085	0.134274	0.046995	0	0	0.046775	0
XP_035439137.1	0.011395	0	0	0	29.2819	0.036421	0.020797	0	1.06353	0.01934	0.098941	0.054018	0	0.014226
XP_035439145.2	0.015277	0.551696	2.9403	0.286709	0.305947	0.991412	0.440314	22.4402	67.7223	2.1749	24.6976	1.38729	27.6721	15.2641
XP_035439243.2	0	0	0	0.104839	0	0	0.493572	0	0.097139	0.53561	5.34153	0.599439	0.615604	0.115966
XP_035439376.1	0.1234	0.127117	0.267687	1.719	961.249	0	0	0.130602	0	0	0	0	0	0
XP_035439383.1	0.111462	0	0.063445	0.088667	47.1892	0.199307	0.245329	0	0.519019	0.858414	1.22257	0.216418	0.221581	0.13986
XP_035439547.2	0.138225	0.064113	0.059419	0.027945	0.05325	0.027364	0	0.02096	0.153807	0.287633	1.84677	0.161891	0.109938	0.15376
XP_035439639.2	0.314189	0.083175	0.157335	0.449111	3.57637	0.059902	0	0.095478	0.984121	2.37288	0.492698	0.210822	1.96266	2.63838
XP_035439768.2	0	0	0	0	0	0	0	0	0	0.061657	0.122704	0	0	0.045898
XP_035439920.1	0.021957	0	0	0	0	0	0	0	0.082012	0.292693	0.739683	0	0.077419	0.021986
XP_035439932.2	0.011627	0	0	0.020829	0	0.294879	0.134322	0.031316	0.10858	0.033722	0.157084	0	0.03707	0.022972
XP_035439937.2	0.355994	0	0.235141	0.03718	0.159479	0.177006	0.059633	0	0.081939	2.4754	0.338051	0.161581	0.219278	0
XP_035440112.2	0	0	0	0.852825	0.040307	32.08	0.06803	0	237.674	157.835	19.5471	0.778269	0.061852	0.845889
XP_035440115.1	0	0	0.202642	0.049059	156.805	0	0	0	0	0	0	0	0	0
XP_035440141.1	0.139529	0.118856	0.167548	0.072902	220.912	0	0	0.061089	0.174022	0.218108	0.241665	0.235674	0	2.24143
XP_035440153.1	0	0.234237	0.285179	0	173.926	0	0	0	0.146122	0	0.103547	0	0	0.080972
XP_035440158.2	0.036063	0	0.174513	0.981543	150.121	0	0	0.062074	0.115748	0.062213	0.125622	0.240836	0	0.092663
XP_035440207.2	1.38582	0.671988	0.921894	3.43898	6.76294	1.06144	0.782537	0.366296	12.5873	3.93875	2.7946	1.51961	7.18552	7.30835
XP_035440244.2	0.413437	0	0.198341	0	356.232	0	0	0	0	0.729984	0	0	0	0
XP_035440274.2	0.03019	0	0.109738	0.022806	183.708	0.257481	0	0	0	0.055062	0.408038	0.04793	0.068073	0.040638
XP_035440314.2	0	0	0.098501	0.055508	0	1.17551	0	0.070311	55.9198	46.83	4.73572	0.8281	8.64137	9.64107
XP_035440344.2	0.591207	0.07407	0.152305	0.403143	8.8419	0.057231	0.144502	0.121584	1.06971	0.751659	0.568978	0.486103	0.753188	0.576417
XP_035440405.2	0	0.052148	0.112879	0.194357	0	1.1274	0.059433	2.023	5.26706	113.099	52.8649	17.104	9.90702	0.347709
XP_035440425.1	0	0	0.044626	0	216.817	0	0	0.015673	0.043473	0.033754	0.414791	0	0	0.024569
XP_035440434.2	0.062235	18.7543	2.33807	60.6482	21.3318	22.8385	8.38462	233.586	810.834	2093.11	914.23	298.334	207.274	11.6864
XP_035440482.2	0.014079	0	0.097011	1.43087	0.021701	0	0	0	1.91522	0.071945	1.02451	0.071638	0.793325	0.140878
XP_035440602.2	0.272726	0.456555	0.482777	1.76455	0.840563	0.038507	1.13134	0.234452	2.40519	2.66609	1.63816	1.51051	2.31233	2.8861
XP_035440659.2	0	0	0	0	84.074	0	0	0	0	0	0	0	0.317001	0
XP_035440667.2	0	0.053595	0	0.012458	0.053353	0.052699	0.120123	0	0.020469	0.030224	0.057051	0	0.19861	0.14567
XP_035440770.2	0	0.193022	0	0.040066	1.80259	0	0.146439	0	0.047867	0.063405	0.340173	0.064551	0.133312	0
XP_035440811.2	6.24179	13.4226	2.64567	33.9917	21.9637	1.52169	10.7454	3.63879	46.1004	49.6057	29.0799	11.2247	20.761	22.3074
XP_035440819.1	0.038407	0.228444	0.595956	0.081385	148.53	0.257281	0	1.23226	0.453889	0.566	0.61159	0.287353	0.34684	0.323079
XP_035440884.2	0	0	2.84297	0.047401	4.11301	2.68814	416.387	0.362146	0.056621	0	0	0	0	0.361281
XP_035440948.2	0	0.045205	0	0	0	0	0	0	0	0.050134	0.094109	0	0.182662	0.210249
XP_035440994.2	0	0.060856	0.01979	0	0.017628	0	0	0	0.017141	0.053143	0.028276	0	0.19684	0.021756
XP_035441002.2	0	0	0	0.043805	0	0	0	0	0.048304	0	0.065181	0	0	0
XP_035441008.2	0	0	0	0	0	0	0	0	55.3696	0	0.157206	0	0	0
XP_035441070.2	0.147325	14.4122	1888.37	793.989	255.427	0	0.302413	10.2053	55.0374	0.457044	0.2709	19.3605	39.9052	12.9675
XP_035441072.2	0	0.356419	0.273453	0.087061	0.230155	1.30874	0.202918	0.189618	5.5464	57.9472	47.3514	29.2951	340.26	76.9414
XP_035441083.1	188.148	7.2865	344.846	12.9669	183.427	3.5835	9.44521	29.0147	22.4406	139.553	147.486	86.1174	2647.93	225.629
XP_035441116.2	0	0	0.226704	0	589.239	0	0	0	0	0	0	0	0	0.132637
XP_035441124.2	0	0	0	0.070225	0	0.153006	0	0	0	0	0	0	0	0.044015
XP_035441157.2	0.060643	0	0	0.062699	212.26	0	0	0	0.078944	0.103072	0.21194	0	0.139991	0
XP_035441163.1	0	0	0	0	0	0	0	0.119842	0.281006	0.916933	4.13045	0	0.234695	0.95637
XP_035441195.1	61.4822	55.685	32.0214	51.069	71.5743	15.1395	363.855	161.85	42.2968	597.115	480.578	234.041	725.898	38.8814
XP_035441216.1	0	0	0	0	0	0	0	0	0.12609	0	0.486395	0	0	0.501602
XP_035441271.2	0.020718	44.6233	0.057965	0	2.57491	1.18083	0.822225	0.393749	0.076676	32.4294	9.73419	82.8167	84.1154	7.27541
XP_035441274.1	0	0.608849	1.768	0	1.01941	0.139709	0	0	0	16.8274	6.05692	23.1597	65.8052	16.6537
XP_035441330.1	3.15463	5.79806	2.34435	6.13634	4.81846	2.15235	8.10975	2.14121	18.3739	9.04363	9.50854	3.99257	16.2462	9.48824
XP_035441412.2	0	0	0	0	0	0	0	0	0	0.112228	0.108615	0	0	0.086073
XP_035441474.2	0	0	0	0	0	0	0	0	0.111014	0.128641	0	0	0	0
XP_035441591.2	0.26242	0	1.45117	0	2450.26	0	0	0	0.141789	1.60209	0.432412	0.223519	0	0
XP_035441652.1	0	0.073237	0.051292	0.096697	0.402402	58.7705	2.00065	0.033316	0.39021	0.071659	0.169501	0.124359	0.118422	0.470061
XP_035441655.2	22.9361	2.13344	4.98949	0.948112	1.98379	14.1843	17.3967	3.48123	3.96437	3.8921	0.692517	5.45762	4.68295	11.2971
XP_035441752.2	0.066317	0.126752	0.200726	0.025507	629.941	0	0	0	0	0.120709	0.865987	0	0.136536	0
XP_035441753.1	0	0	0	0	38.2556	0.442543	0	0	0.1166	0.304521	0.802642	0	0.216526	0
XP_035441900.1	0.039525	0	0.047773	0	112.142	0	0	0.06814	0.042403	0	0	0	0	0.099988
XP_035442000.1	0.05695	0	0.205608	0	421.411	0	0	0	0	0.10203	0	0	0	0
XP_035442001.2	0	0	0	0	89.5023	0	0	0	0.042986	0	0	0	0	0.101344
XP_035442006.2	0	0	0	5.11587	0	0	0	0	0	0	0	0	0	0
XP_035442060.2	5.40993	10.3518	4.92782	14.0667	22.6435	0.889993	3.05726	0.496026	32.5165	21.3747	7.82419	4.90697	15.1052	40.7611
XP_035442065.2	0.056413	0.993699	3.53893	7.27662	1.12344	2.48318	15.8188	6.81142	8.5318	62.0282	22.7621	38.548	4.76428	0.281373
XP_035442072.1	0	0	0	0	0.201794	0	0	0	0.452259	0	0	0	0.082458	0.290611
XP_035442084.1	0	0	0	0	0	0.763683	0	0	0.081007	0	0	0	0	0
XP_035442097.2	18.2632	11.4334	16.5147	46.1804	13.3695	10.2018	19.2477	8.3632	120.331	94.5134	17.835	39.6455	52.6313	30.3105
XP_035442178.1	0	0	0	0.770304	0.081102	0	0	0	0.091926	4.38034	4662.37	0.629471	2.91382	0.404665
XP_035442183.2	0	0	0	0	0	0	0	0	0	0	0	0	0	0
XP_035442190.1	0.080519	0	0	0	239.5	0	0	0	0	0	0	0	0	0
XP_035442206.2	0	0	0	0	0	0	0	0	0	0	0	0	0	0
XP_035442211.2	0	0	0	0	0	0.036553	0	0	0	0	0	0	0	0.043083
XP_035442378.1	0.128282	0.935198	0.013053	1.60869	0.386289	0.082576	0.743076	0.127651	2.83445	2.13986	1.64376	0.262674	23.9648	17.0275
XP_035442389.2	0	0	0.032924	0	0.029565	0	0	0	0.064841	0	0.046563	0	149.883	158.055
XP_035442392.1	8.48315	0.296278	3.39154	5.53634	3.89244	0.058129	0	0.043747	9.80802	0.414542	0.43435	0.853638	70.1349	85.1845
XP_035442403.1	0	0	0	0.076737	0	0	0	0	0	0	0	0	0	0.250185
XP_035442438.2	0	0.040238	0	0	0.1065	0	0	0	0	0	0.085166	0	0	0.062412
XP_035442466.1	2.73986	4.42649	5.26199	5.55534	39.0084	0.532642	4.38459	1.29665	10.3445	15.3044	9.10162	3.31787	7.39586	13.8044
XP_035442479.2	0	40.7454	0.035892	1923.16	0	0.333001	1.46659	0.447997	14.6632	0	0.384708	0.14753	0.060785	0.279002
XP_035442497.1	0.135787	0	1.39209	0	0	0	0	0	0	0	0.984667	0	0.425336	0
XP_035442557.2	0	0	0.039179	0.010543	0	0	0.019565	0.045615	4.70087	1.09265	0.568829	0.210256	0.190643	0.135408
XP_035442866.1	1.19016	2.33257	0.459356	2.54809	132.374	0.109244	0.530023	0.164758	34.8003	38.1868	7.36923	3.95896	3.99316	4.977
XP_035442982.2	1.09428	1.02429	2.95585	9.55669	2.3631	0.36084	0.050803	4.07439	4.63113	9.11109	27.4033	3.86698	30.3373	7.20638
XP_035443073.1	0.13617	0	0.245317	0	188.013	0	0	0	0.677968	0.242314	1.76761	0.234047	0.235608	0.18703
XP_035443074.2	0	0	0.075351	0	95.9544	0	0	0	0.039325	0.051906	0.053367	0	0	0
XP_035443088.1	0.051663	0.158074	0.187521	0	174.189	0	0	0	0.098479	0	0.405982	0	0.183412	0.207481
XP_035443096.1	0.079532	2.11878	0.048061	0.091935	118.088	0	0	0	0.192277	0	0.207874	0.266414	0.20081	0.107563
XP_035443099.2	36.2319	1.27245	0.424928	19.2495	0.760019	1.72765	2.03323	0.184315	6.44915	4.05448	4.83888	4.03227	4.2828	0.155104
XP_035443133.2	0	0	0	0.172221	0	0	0	0	0.205661	0	0.096099	0	0.095367	0.152211
XP_035443134.2	0	0.34099	0	0	0	0	0.194082	0	0.26256	0	65.3511	1.98507	0.364604	0.137208
XP_035443135.2	0	0	0	0	0	0	0	0	0	0.167052	2.62789	0	0.241353	0
XP_035443141.2	0.814084	0	0	0.127021	0.378824	0	0	0	0.133102	0.486993	0.189476	0	1.26271	0.276525
XP_035443173.2	11.3455	22.2894	6.68829	43.2866	86.6372	2.96155	31.2686	6.11287	86.7174	54.7143	21.6212	8.42707	46.9373	19.3997
XP_035443227.2	0	0	0	0.060128	0	0	0	0	37.9738	25.8278	5.30204	11.8554	0	0.040385
XP_035443234.2	0.436323	0	0	0.335316	0	2.40798	0	0	0	0	0	0	0.664765	0.178476
XP_035443239.2	0.026448	0	0.028419	0.187168	0.127301	48.3723	0.429659	0.020034	1.02856	11.3884	0.280186	0.682716	0.134434	0.238745
XP_035443240.2	0	0	0.048402	3.27171	0.224761	164.531	0.398666	0.207264	1.09701	1.16593	0.109067	0	0.131069	0.11881
XP_035443244.2	0	0	0.163659	0.740671	0.096249	125.665	0	0	1.09753	1.36347	0.100574	0	0	0
XP_035443265.2	0.358901	0.44907	1.00056	62.0404	0.128131	1.2033	0.215947	2.95362	10.5592	8.18066	5.56726	2.73625	5.8169	18.8453
XP_035443273.2	0.014959	1.50784	0.114084	0.053596	0.046095	0.050598	0	0.020107	0.696945	0.516618	0.163457	0.037622	47.6978	23.5817
XP_035443280.1	0	0	0	0	0	0	0	0	0.211308	0	0.139472	0	0	0.109945
XP_035443281.1	0.051684	0	0	0.492116	0	1.64491	0.1899	0	248.398	169.924	67.1203	4.12128	3.09365	1.2341
XP_035443343.1	0.057064	0	0.122809	5.35988	0	4.40898	0.311777	0	242.039	127.424	13.6414	3.89614	0.11323	0.364825
XP_035443382.1	0	0	0	0	0	0	0	0	0	0.128641	0.196401	0	0	0.430883
XP_035443418.1	1.53066	0.574345	0.87474	1.82812	10.1933	0.338148	0.273166	0.12737	8.07582	14.3946	5.14712	2.48392	18.6133	23.7055
XP_035443520.1	0.03525	0.057102	0.255926	0.461572	105.397	0.51842	0.520314	0.212284	1.14544	0.768856	2.9617	0.529302	1.11703	0.475683
XP_035443592.2	0	0	0	0.026079	0	0	0	0	0.163243	0	0	0.03777	0	0
XP_035443619.1	6.76125	7.52655	10.6824	22.8115	30.7391	6.54308	16.9715	4.95392	19.8908	17.8317	13.7984	13.2103	29.8995	26.9999
XP_035443663.2	0.019417	0	0.200783	0.034786	0.298595	0	0	0	0.108985	0.151955	0.422322	0.100779	0.151844	0.038814
XP_035443892.2	0.016209	0	0.022265	0	0.024961	0.110401	0.280168	0	0.03197	0.205941	0.305109	0.082544	0.622016	19.9717
XP_035443898.2	0.429069	1.88304	1.45214	1.12011	17.3149	111.379	30209.5	0.621857	3.59729	3.47003	3.95287	1.68776	4.25689	26.9113
XP_035443916.1	0	0	0	0.356211	0	0.713234	0	0	204.09	250.194	72.8843	5.97361	2.03009	0.879731
XP_035443950.1	0.303415	0.19529	0.136734	0.095679	265.796	0	0	0	0.159232	0.896754	0.204009	0	0	0
XP_035443973.1	10.4777	4.20621	5.11192	9.5523	339.036	0.884086	2.59052	1.88799	38.4022	16.3986	14.9608	4.83847	26.4742	36.0865
XP_035444016.2	0	0	0	0	0.066625	0.06874	0.056233	0	0.073182	0.049272	0	0	0.206666	0.041121
XP_035444018.2	0	9.0203	0	0.130558	0.347809	0.07026	0.470971	0	23.4221	67.4651	4342.8	16908.7	4.44774	0.9671
XP_035444019.2	0	0	0	0	0	0.733971	1223.08	0	0	0	3.1211	0.699991	0.536143	53.4378
XP_035444020.2	0	0.414274	0	0.379216	0	427.389	32.7917	0.220311	0.62653	0	0	0	0	0
XP_035444021.2	2.14201	4.68156	1.55972	3.17964	91.2636	0.256175	2.30711	0.316529	6.41035	21.0174	12.5146	2.49209	22.7998	17.3993
XP_035444088.1	0.115348	0	0.299993	0	0.287878	0	0	0	0	0.385848	0	0.301189	0	0.113348
XP_035444094.2	0.437072	0	0.306831	0.382802	2.36991	0.050979	0.173649	0.121453	5.06954	10.5835	2.5943	0.629869	31.3316	29.7345
XP_035444222.2	13.3736	22.6806	16.9656	21.4407	72.2226	3.66628	23.1893	6.61815	42.8317	39.7349	27.267	11.4655	17.7126	23.5842
XP_035444233.2	0.087053	0.028444	0.825489	0.013223	571.851	0.019306	0.254904	0	0.061787	0.030388	0.059638	0.057217	0.430736	0.397524
XP_035444257.2	0	0.827453	0.047265	0.130131	0.516602	0.184141	0.165448	3.0583	1.66456	4.15734	8.09417	0.311918	5.4736	0.823072
XP_035444338.2	0.043771	2.33486	0.054349	0.101533	301.128	0	0	0	0.115413	0	0.077412	0.441393	0.205366	0
XP_035444391.2	0	0	0	0	0	0	0	0.063916	0	0	0.12768	0	0.474571	0
XP_035444502.1	0	0.19898	0	0	0.116787	94.1129	0	0.106021	0.649277	0	0	0	0	0
XP_035444510.1	0	0	0	0.308656	0	0	0	0	0	1.25193	0	0	3.8848	0
XP_035444548.2	0	0	0	0	0	0	0	0	0.073623	0.927611	0.195823	0	0	0.077468
XP_035444551.2	0	0.052941	0	0	0	0	0	0	0	0.043795	0.014436	0	0	0
XP_035444624.1	0.092724	0.017442	0.095074	0.024	47.6556	0.065518	0.019882	0	0.011787	0.418574	0.122385	0.102233	0.055036	0.077517
XP_035444707.1	0	0	0	0.147809	0	0	0	0	182.74	47.861	27.8747	0.106058	0.289857	0
XP_035444709.1	0	0	0	0	0	0	0	0	0.884035	64.4531	663.337	0.568849	0.145569	0.321738
XP_035444711.2	0.127735	0	0	0.147011	0	0	0.686835	2.99622	566.175	963.604	1945.01	0.436687	0.651409	0
XP_035444715.2	3.07533	1.86449	0.938481	8.18562	52.2026	0.15231	0.585838	0.621775	17.2799	2.67499	2.51614	0.258719	31.4821	24.9577
XP_035444825.2	0.009176	0	0	0	63.6068	0	0	0	0.076562	0	0.028147	0	0.036146	0
XP_035444909.1	4.74605	13.914	11.1056	523.181	13.5823	21.3867	158.711	19.1627	67.3781	119.632	108.025	217.041	156.304	50.5074
XP_035444960.1	0	0.047764	0.107596	0.033923	134.877	0	0	0	0.035423	0.049456	0.152025	0	0	0.039827
XP_035445014.2	0	0	0	0	0	0	0	0	0.066165	0	0	0	0	0
XP_035445015.2	0	0	0	0	0	0	0.476027	0	0.660381	0.276322	1.05822	0	0	0
XP_035445016.1	0.048353	0	0	0	0.171081	0	0.399455	0.037251	0.441494	0.071274	1.1281	0.071404	0	0
XP_035445017.1	0.07916	0	0	0	0.015704	0	0	0	0.3354	0.206547	0.192554	0.05196	0	0
XP_035445042.1	0	0	0	0	103.168	0	0	0	0.197335	0.20123	0.283326	0	9.58927	20.168
XP_035445061.2	0	0	0	0	3.16767	0	0	0	0.075233	0	0.105183	0	255.875	378.158
XP_035445120.2	0.109267	0	0.157622	0.49018	0.347797	0	0	0	0.585398	3.93731	4.53508	0.383842	1.03923	0.88296
XP_035445150.1	0.074612	0.096272	29.5557	0.850353	0.05694	3.17598	0	15.269	26.6267	17.1498	15.6373	2.37037	80.5307	1.38229
XP_035445152.1	0	0	0.099994	0	118.72	0	0	0	1.79845	0.516596	0.290655	0	0	0
XP_035445159.2	0	0	0.459267	0.08783	0	0	0	0.286888	9.93677	0.739864	2.82593	1.52525	0.243934	0
XP_035445170.1	0.389323	0.053683	0.091969	0.260926	245.203	1.70071	0.059784	0.027876	0.123223	0.233303	0.333544	0.159797	2.53596	2.34298
XP_035445181.1	0	0.768725	43.5252	1.17425	1.05963	2.05732	0	1.61709	65.6327	4.8758	5.3671	1.16714	0	0
XP_035445228.2	2.40826	0.44783	1.07388	15.0503	23.4748	0.528495	1.08904	0.866246	37.6255	11.6429	8.10392	1.3288	14.7231	27.3807
XP_035445355.2	0	0	8.04183	0.846106	0.637907	1.08509	0.942867	0.665432	42.6908	0.888868	0	1.26229	0	0.322586
XP_035445388.2	0.075051	0	0	0	0.165867	1.51541	0	0	39.037	394.101	1193.45	0.129962	0	0.103587
XP_035445485.2	0	0	41.1408	1.07631	0.803998	2.31395	0	1.199	74.5595	3.37691	8.33004	0.388473	0	0
XP_035445543.2	0	0	0	0	0	0	0.225406	0	0	0.205227	0.105477	0	0	0
XP_035445545.1	0	0	0	0.156805	0.292861	0.075317	0.248224	0	0.082298	0	0.34295	0.227341	0	0
XP_035445547.2	0.062177	0	0	0.293145	0	0	0	0.162584	311.645	0.633525	4.45603	0	0	0
XP_035445846.2	0.011755	0	0.065028	0.110212	0.120636	50.7908	3.8363	0	0.254812	0.032339	0.158801	0.121983	0.074967	0
XP_035446018.1	0.014361	0	0	0.051651	0	0	0	0	0	0.248327	0.077384	0.072219	0.037409	0.030275
XP_035446234.1	1.66151	36.8924	3.69306	20.3543	2.17386	27.2288	27.9047	4.82715	23.7884	6.09084	103.625	9.06232	30.5847	8.21427
XP_035446295.1	80.5762	23.093	13.2652	11.8831	45.7001	41.9923	5.76373	12.3116	19.6998	1280.65	1018.15	305.663	321.039	423.435
XP_035446315.2	2.7599	0.394069	7.19685	4.14885	0.706032	0.848792	0.380601	0.041062	4.80194	14.7439	2.08284	5.04634	10.0101	1.95014
XP_035446317.1	11.815	3.37574	34.8047	163.934	2.16597	3.16681	0.700224	0.443105	191.442	125.868	64.5686	148.707	82.0362	62.8053
XP_035446349.2	0.059361	0	0.285605	0.046679	236.144	0	0	0	0	0	0.613583	0	0	0.077532
XP_035446351.2	0.607471	0.21356	0.23048	2.94309	4.38667	0.444862	1.73706	0.297784	11.4447	14.186	2.7659	2.26829	7.30294	8.21317
XP_035446372.2	0	0	0	0	0	0	0.475985	0	0	0.14064	0.290604	0	0.147597	0
XP_035446376.2	0.167797	0	0	0	0	0.097699	0	0	0	0.148053	0.738236	0	0	0.112012
XP_035446387.1	0	0	0	0	0	0	0	0	0.102926	0.718578	0.282046	0	0	0
XP_035446487.2	0	0	0	0	0	0	0	0	0.200316	0.479059	5.26255	0	0	0.055987
XP_035446492.1	0	5.11876	0	0.109267	0	0	0	0.479692	0.230263	1.38726	0.951966	8.87791	17.4772	4.22788
XP_035446508.2	0.333084	0	0.043325	0.057884	1.77868	0.114229	0	0	0.537124	0.594665	1.8802	0.491156	119.589	84.8531
XP_035446537.2	0	0	0	0.097257	0	0	0	0	0	0	0.315149	0.157546	0.966352	0.253041
XP_035446567.1	44.5828	76.3937	39.4274	169.48	37.6093	21.5826	43.8952	10.4711	128.251	121.83	111.302	247.409	63.6574	53.0008
XP_035446584.2	0	0	0	0.174407	0.439026	0	0	0	0	0.223497	0	0.256725	0	1.39368
XP_035446664.1	9.30515	43.0942	4.2216	97.6556	91.6372	79.729	303.661	23.844	231.643	80.9343	185.449	239.932	136.743	102.634
XP_035446699.1	2.48608	0.094988	0.065985	0.544863	108.372	0	0	0.043008	0.063141	0.505477	1.15962	0.373808	1.41019	0.094653
XP_035446779.2	0	0	0.141317	0.107993	0.610123	0.104819	0.68538	994.077	31.2518	925.466	134.203	163.58	124.837	1.54638
XP_035446873.1	0.077715	0.063095	0.036625	0.07856	0	0	0	0	0.049499	0.334584	0.135402	0.696073	0.402893	0.147404
XP_035446883.1	6.38211	103.817	0.627942	3.8009	8.84242	1.23066	20.8805	10.3117	20.3538	13.3699	77.2431	9.58074	253.095	240.42
XP_035446914.2	0.013737	0	0.063941	0.916959	0.023876	0.054377	0	20.5818	450.84	12.7437	494.607	2.49852	0.48458	0.065314
XP_035446916.2	0	0	0	0	0	0	0	1.68684	364.005	3.52804	521.931	1.52793	0	0
XP_035446917.1	0.213835	0	0	0.12358	0	0.061754	0	1.07866	209.768	19.1807	382.355	3.63288	0	0.072797
XP_035446919.2	0	0	0	0.062872	0	0	0.100024	0.419774	236.149	0	0	0	0	0.073207
XP_035446921.2	0	0	0.106321	0	0	0	0	0	0.073623	0.773835	0.297493	0.193089	0	0.07403
XP_035446928.2	0	0.279714	0	0.135383	0	0	0	0.074219	0.224617	0.140925	0.442942	1.01682	0.295881	0
XP_035446933.1	0	0	8.64184	16.6232	0	0.378643	0.298636	0	31.0557	0	1.07141	3.35196	0	0
XP_035446939.2	0.011415	0.018596	0.024424	0.006844	136.33	0.009873	0.054858	0	0.085518	0.254685	0.109669	0.015818	0.060594	0.102984
XP_035446962.2	0	0.422489	0	0	0	0	0	0	0.049448	0.182365	0.067633	0	0.52861	0
XP_035446983.2	0	2000.95	0	0	13.8572	2.43917	0	0	0.689746	0.080872	0.246979	0	28.9005	12.506
XP_035446987.2	174.886	84.7606	121.077	20.3216	49.6243	27.1884	510.138	63.7017	57.1066	24.5662	22.814	89.9194	115.691	70.0903
XP_035447123.1	0	0	0	0.109104	0	0	0	0	1.68039	0	0	0	0	0
XP_035447189.2	9703.83	379.709	8086.28	2411.73	1777.58	32.8553	34.1558	17.1577	982.101	12.0813	212.974	105.327	71.4052	45.2741
XP_035447198.2	0	0.140024	0.026241	0.052963	0	0	2.35889	0	0.090394	0.179205	0.112245	0.068051	0.280451	0.129282
XP_035447214.2	0.053792	0	0	0.161346	419.22	0	0	0.088016	0	0	0	0	0	0
XP_035447302.2	0.031836	0	0	0.073389	69.8007	0.035877	0.527833	0	7.29105	0.410414	1.03798	0.158879	0.431246	0.042889
XP_035447334.2	0.024282	0	0.078914	0.030342	116.912	0.017197	0.073687	0.006878	0.423003	0.028421	0.013845	0.039587	0.017952	0.043111
XP_035447359.2	0.323867	8.80807	103.39	128.111	66.8485	40.6703	58.2293	31.6412	302.056	7.08452	3.68879	1.72988	4.53864	2.67693
XP_035447365.2	0	0	0	0.069611	0.032973	0.098997	0	0	2.63576	0	0	0	0.062024	0.040702
XP_035447366.2	0.415103	1.2443	0.195784	0.359674	1.16107	2517.28	3.81684	1.51686	1.48996	0	0	0	0	0
XP_035447368.2	0.854147	0	0.070126	0.194549	0	380.222	1.37303	0.213571	0.430171	0	0.140431	0	0	0
XP_035447383.2	0	0	0.120885	0	0	0	0	0.226022	2.72166	8.23269	1277.03	0.439291	9.61727	0.266162
XP_035447393.2	0	0	0	0.047768	0	0.722745	0	0	0.908572	0	0.072507	0	0	0
XP_035447423.2	0	0	0	0	0	0	0.204089	0	0.044411	0.061192	1.26402	0	0	0
XP_035447553.1	0.401488	0	0	0	0	0	0	0	0.181462	0	0	0.28743	0	0
XP_035447557.2	0	0	0	0	0.880856	0	0	0	0	0	0	0	3.2113	4.99054
XP_035447559.2	0	0	0	0	0	0	0.076451	0	0.052762	0	0.212993	0.337377	0	0.055927
XP_035447566.1	0.120407	1.03062	0	0.19501	0.199854	0	0	0	0.339296	2.38325	1.94072	0.16009	0	22.1751
XP_035447674.2	0.100881	0	0.030795	0	0.799416	0.082545	0	0	0.198007	0.440602	0.907714	0.147012	0.415108	0.633085
XP_035447692.2	0.271173	0	0.060798	4.94121	0.140183	0.082419	0.131208	122.709	1963.79	2.07551	3.18222	0	0	0.192222
XP_035447715.2	0.997766	0	0	0.097505	0	0	0	0	0	0.144668	0.157944	0.16009	0	0
XP_035447746.2	0	0	0	0	0	0	0	0	0.046168	0	0.083577	0	0	0
XP_035447747.2	0.014471	0	0.027807	0.022791	19.1719	0	0	0	0.08621	0.039842	0	0	0	0.061446
XP_035447754.1	0.084074	0	0	0	200.456	0.202403	0	0	0.112571	0.269278	0	0	0.557775	0.112267
XP_035447785.1	0	1.31955	342.983	11.084	2.46796	15.2594	0.691564	0.913836	81.5208	11.5704	106.958	0.948278	9.96976	10.5745
XP_035447796.2	0	0.050415	0	1.21936	0.392596	358.828	1.98886	0.241921	3.00502	0.058062	0.080967	0	0	0.063201
XP_035447829.2	0.769978	0.822205	0.39728	5.27984	7.81487	0.37448	0.608334	0.141826	11.4924	12.7322	3.51001	0.543007	7.41219	19.6363
XP_035448036.1	0	0	0	11.345	0	0.122267	0	181.125	28.9867	0	0	0	0.242962	0
XP_035448049.2	0	0	0	3.88505	0	0.224268	0	2.56428	112.698	0	0	0	0	0
XP_035448330.2	1.07208	1.0621	1.03408	4.08159	2.75432	0.583502	3.89929	0.597354	15.0671	11.871	3.6286	2.6597	9.12531	4.98037
XP_035448455.1	1.8492	6.48596	4.80419	0.797845	4.39998	154.8	396.431	3.96488	2.37135	4.55609	1.38691	40.3931	9.17172	18.6201
XP_035448459.2	0.117691	0.077432	0.036097	0.327974	0.826971	0.066718	0	0.017596	16.3675	3.85566	1.05843	0.266046	4.28691	0.579314
XP_035448511.2	0.17091	38.6283	0.872747	0.608687	0.584706	1.70504	0.187642	4.0247	3.153	5.78967	7.08342	2.63747	43.6568	10.3172
XP_035448613.2	0.016642	0.23572	0.020281	0	51.6595	0.033547	0.59561	0.007072	0.019517	0	0.028468	0	0	0.072619
XP_035448676.2	0	0.115914	0	0	0.078214	0	0	0	0.038256	0	0.685211	0.059698	0.147758	52.3728
XP_035448704.1	0	0	0	0.046903	350.139	0	0	0	0	0	0	0	0.137538	0
XP_035448723.2	0	0.275436	0	0.133231	0	0	0	0	0	0.583987	1.56305	0	0.585013	22.8411
XP_035448778.2	0.214205	677.464	3195.55	593.657	737.566	2.00905	6.038	12.4551	79.9459	632.587	134.148	1405.47	3660.96	812.252
XP_035448837.2	0.096099	0	0	0	0	0	0	0	0.482735	0	0.12768	0	0	0.093809
XP_035448952.2	0	0.102163	0	0.097878	0.068567	0	0	0	4.91217	2.83015	0.10851	1.3789	0	0
XP_035448954.2	0	0	0	0	9.74581	0	0	0	0.023657	0.032473	0.136721	0	0.089281	0.0507
XP_035448955.2	0	0	0	0	10.454	0	0	0	0	0	0	0	0	0
XP_035448961.2	0.35333	0.071968	0.053318	0.134657	1.01825	1.06537	0.490943	0.038152	0.142676	0.319183	0.455503	0	0	0.114121
XP_035449047.2	2.00995	1.82947	1.10889	4.80942	4.69425	0.909516	4.41634	2.69173	13.286	26.7589	20.4628	7.31757	13.278	16.4234
XP_035449185.2	2.38976	0.09479	0.148013	5.59179	6.02902	0.599761	0.434056	0.160227	16.5449	1.83374	2.25647	0.823372	14.4657	17.9916
XP_035449248.2	0	268.33	0	908.859	0	0.465338	2.29089	0.567748	22.9855	0	0.43937	0	0.302991	0.18617
XP_035449254.1	0	0	0	0.0451	0	0.866897	0.42841	0	0.282723	0.562784	0.69354	0	0	1.01925
XP_035449255.1	0	0.11145	0.069355	0.745508	0	1.10986	0.036236	2.77096	6.32974	12.3649	19.4247	32.9945	9.69096	0.13245
XP_035449313.2	0	0.550089	0.26546	17.7343	3.57225	0.672971	0.349437	13.1257	7.47681	17.6013	117.04	9.12793	127.803	26.5742
XP_035449406.2	38.0986	3.56027	24.2161	9.36841	1.23193	3.57937	0.874045	3.27639	29.0931	151.727	1040.83	164.734	200.376	7.8527
XP_035449417.1	0	0.196824	0.259342	0.280666	0.570026	0.264072	0	0	13.6887	50.1216	68.8547	0.40505	8.13724	1.10763
XP_035449446.1	7.37278	6.94161	10.9875	7.964	86.4451	1.91805	10.3588	3.85497	17.9727	11.1492	10.5124	2.81298	13.0508	13.0875
XP_035449463.1	0.041935	0.108195	0.03958	0.187815	421.267	0.071538	0	0.028088	0.588619	0.119032	0.056012	0	2.02264	2.55514
XP_035449467.1	3.6049	0.950132	0.322427	0.045259	183.01	0	0	0	0.171064	0.220383	0.076526	0.147582	0.405899	0.395093
XP_035449479.2	0	0	0.055978	0	0	0	0	0	0	3.21144	0	0	0	0
XP_035449481.2	0	0	0.210742	0	217.716	0	0	0	0.07583	0	0	0	0	0
XP_035449482.2	0	0.051713	0	0	0.034917	0	0	0	0.068235	0.053352	0.109802	0	0	0
XP_035449509.2	0	0.150041	0	0.053432	0	0	0	0	0.099175	0.073227	0	0	0.077848	0
XP_035449510.2	0	1.72433	0	0.034621	0	0	0	0	0.289343	0.53588	0.155099	0	0.068073	0
XP_035449517.2	0	0.053959	0	0	0	0	0	0	0.206431	0.237483	0.055958	0	0.054525	0.083582
XP_035449535.2	370.53	12.1115	110.968	110.345	13.595	4.97954	4.63187	0.762583	37.5915	64.7919	285.263	48.7823	51.7718	126.616
XP_035449559.2	0.043019	0.272104	0.130054	1.91918	0.036879	2.08377	0.975754	0.358276	23.6229	39.0612	24.6103	2.45996	11.2894	1.32716
XP_035449606.2	5.98217	3.21474	1.14175	8.42669	31.0012	2.41724	1.48158	5.39704	27.2656	6.19099	4.2041	2.02149	27.358	22.0898
XP_035449608.2	3.83667	3.6459	2.65028	6.38232	11.977	0.147374	1.46159	0.832956	20.66	7.30009	2.91612	0.749182	7.07512	5.65658
XP_035449636.2	0	0	0.166096	1.29979	0.152861	0.155294	0	0	498.225	368.677	47.8984	0.356995	0.482589	0
XP_035449661.1	0	3.76441	0.072613	1.27934	0.461012	0.76499	0.793603	0	4.4809	1.31893	23.8009	0.860928	5.6105	4.49681
XP_035449687.2	0	0	0	0	0	0	0	0	0	0	0.036489	0	0	0
XP_035449694.2	0	0.108475	0.039678	0.098776	0.107337	0	0.060394	0.02816	0.314711	4.24858	0.730005	0.106013	0.222102	0.082639
XP_035449699.2	0	0.50262	0	0.025325	0.087154	0.049564	0.040771	0	0.132265	1.77655	0.41906	0.036676	0	0.111567
XP_035449789.2	0	0	0	0.068818	0	0	0	0	3.28598	9.66262	2159.19	1.00076	5.5235	0
XP_035449827.2	0.108139	0.030991	0.129758	0.112659	94.8041	0	0	0	0.779878	2.63983	33.8183	0.199729	0.593039	0.143935
XP_035449860.2	1402.96	20.3004	55.8802	154.356	12.5989	48.5927	19.7508	7.02754	33.8339	1171.55	6263.88	1960.95	2968.46	35.1283
XP_035449885.2	0.656447	0.065122	0.072492	0.022616	23.2283	0.042931	0.036441	0.016991	11.495	1.29504	0.203832	0.253758	0.241656	0.32853
XP_035449905.2	0	0	0	0	0.113417	0.195544	0	0	0	0	0	0	0	0.04667
XP_035449980.1	0	2.97394	0	0.076107	0	0	0.682463	0.127341	0.400696	0.226458	3.52393	0.376029	5.30105	0.280345
XP_035449998.2	0	0.648443	0.131761	0	0.586044	0	0	0	0.190381	0.127751	0.132926	0.130399	0	0
XP_035450021.2	0	0	0.041546	0	0	0	0	0.453083	36.0588	0.171626	0.200424	0	0	0.064636
XP_035450054.2	0	1.92424	4.66174	4.62629	2.58155	0.818905	4.36914	66.5844	56.5902	89.3462	400.827	145.545	288.189	2.34877
XP_035450094.1	1.7687	0.110562	4.15509	1.48953	26.6813	0.264777	0.956557	0.727688	26.8963	29.4066	13.79	7.06463	57.1572	81.3443
XP_035450143.2	0	0.119469	0	0.756533	0	0	0.135712	0.44314	1.99172	0.853467	1.01194	1.11269	3.76408	0.09529
XP_035450147.2	0	0	0	0	0	0	0	0	0.071794	0.091923	0.407359	0	0	0
XP_035450148.2	0	0	0.221054	0.131686	0	0	0	4.04218	24.7015	21.9751	31.1892	1.62918	2.79114	0
XP_035450156.2	0	0	0	0	0	0	0	0	0.039038	0.360831	0	0	0	0.083165
XP_035450159.2	0.212099	0.089269	0.099411	0	0	0	0	41.2213	1.12787	0.09052	2.83125	0.179682	0.451787	4.54938
XP_035450202.2	0	0.179294	0.319293	14.6414	6.45014	0.395192	0.116958	21.0914	27.8293	15.5007	16.4804	8.26511	582.583	1.54211
XP_035450297.2	3.30396	6.09739	4.6871	5.28233	73.548	1.60157	5.72359	1.83751	9.93786	11.727	7.90143	10.7648	20.5275	28.4679
XP_035450314.2	0.050873	0	0.147802	0.016774	125.851	0	0.031028	0.050433	0.272116	2.60783	0.092462	0.112371	0.05611	0.05398
XP_035450371.1	0.089475	0.178787	0	0.071494	56.2635	0	0	0	0.235929	0	0.160371	0	0.419728	0
XP_035450374.1	0.207893	1.22964	0.863759	0.724181	17.8938	0.283129	49.4055	0.373317	21.2951	7.90725	4.86897	0.851288	2.31984	0.456419
XP_035450421.1	471.025	579.727	150.327	776.022	99.7807	48.9514	95.8569	104.62	1282.15	219.988	244.854	252.907	448.733	533.734
XP_035450433.2	0	0	0.664148	0.058977	0.05568	0	0	0.219023	0.977135	0	0	0	0.212852	0.262446
XP_035450447.1	12.7637	3.64796	40.9522	6.19852	7.79731	0.531246	0.695114	1.71207	2.43093	11.4225	15.8353	32.1586	36.3812	20.3165
XP_035450459.2	0	0	0	0	0	0	0	0	0	0	0	0	44.8923	82.6584
XP_035450476.1	1.48636	3.35786	0.040774	0.050242	0.042964	0	0.080252	0	0.210265	0.893035	9.08643	0.717358	77.3459	48.6135
XP_035450479.2	0.039565	0.065866	0	0.045727	0.978659	0	0	0	2.54685	5.01928	7.19893	0.065226	0.449228	0
XP_035450482.2	1.18722	0	9.44291	0.062906	319.754	0.065997	0	0	6.75008	0	0.613583	0.708149	0.610661	0.654581
XP_035450483.2	0	0.537033	0	0	0	0	0	0	0	0.740269	0.455901	6.70031	13.4404	0.625316
XP_035450499.1	0.028239	0	0	0	0.043259	0	0	1.69537	0.167485	0.139213	0.14992	0	0	0
XP_035450503.1	0	0.341921	0	0	0.074092	0	0.125646	0.234417	11.4847	0	0.115697	0.112837	0.155645	0
XP_035450515.2	0.168186	0.03483	0.121011	0.096763	62.6005	0	0.116878	0	0.346039	0.116984	0.110841	0.105099	0.070343	0.02848
XP_035450532.2	0.042618	6.10876	628.571	35.1533	49.9316	0.12202	0.390663	1.37647	8.35748	57.1758	2.76128	26.8286	48.5242	9.64672
XP_035450573.2	0.040644	0	0.038403	0	0.069202	0.173296	0	0	0.266197	0.158667	0.441566	0.210957	0.521285	0.042712
XP_035450581.2	0	0	0	0	0	3.27651	0	0	0.049652	0	0	0	0	0
XP_035450595.2	0	0	0	0	0	0	0	0	0.576213	0.549721	0.063081	0	0	0
XP_035450600.2	0.019526	0	0	0	0	0.330354	0.168433	0	0.129932	0.442777	0.418579	0.147613	0.375457	0.7806
XP_035450601.1	0.044988	25.2142	3.2616	3.59084	1.66388	337.766	161.994	0.205266	1.99275	2.39691	4.33918	0.738853	10.6206	56.3081
XP_035450603.2	0	0	0	0	97.9756	0	0	0	0	0.089547	0.095537	0	0	0.348632
XP_035450620.1	0	0	0.448378	0.158087	0	0	0	0	0.705686	0	0.897662	0	0	0.673222
XP_035450655.2	0.155191	0.109201	0	0.439832	0.144637	0.596284	0.040701	0	1.08021	0.386161	19.3813	0.825133	2.94107	2.64265
XP_035450709.2	0	6.18809	0.088225	3.35476	3.34539	7103.32	33.4611	8.9585	36.404	1.06757	0	0	0.232229	0
XP_035450856.1	1.08154	5.37931	2.15247	5.91844	0.930626	1.30418	7.08197	0.977819	22.1155	18.6216	12.1468	10.8242	11.1671	6.50647
XP_035450959.1	0.943833	1.19122	0.467916	1.8706	4.70952	1.64648	6.99486	0.243602	14.6409	12.251	6.066	6.2244	60.5901	64.9855
XP_035450995.1	0	0	0	0.017044	0.01684	0	0	0.014699	0	0.058183	0.089807	0	0.034769	0.021849
XP_035451021.1	1.18376	2.9816	1.06	8.08358	7.34185	0.800761	2.93249	1.08639	9.13472	14.4239	9.39608	9.31327	11.29	7.34162
XP_035451093.2	3.8018	4.74819	2.11798	6.19413	7.37972	1.1718	4.44431	0.80477	11.8061	6.3754	3.89901	2.93313	10.9009	22.0998
XP_035451108.2	13.9304	19.6426	12.5144	70.9125	17.8452	8.29831	21.8418	7.43983	110.708	141.426	38.1147	38.201	58.825	51.4395
XP_035451176.2	0.720145	1.36124	0.329845	2.0126	1.90893	0.073074	0.623006	0.251761	3.77487	5.39576	2.5154	0.399019	2.10108	2.70924
XP_035451215.2	0	0	0	0	0	0	0	0	0.079358	0	0	0	0	0
XP_035451227.2	1.26592	0.635916	0.599754	2.5044	30.5648	0.347077	0.722584	0.067426	4.58943	1.48033	1.5977	0.531819	2.69396	7.21324
XP_035451309.1	0	0	0	0.071398	188.407	0	0	0	0	0.231642	0	0	0	0
XP_035451359.1	0.069515	3.22578	52.3354	37.4402	22.7687	0.180764	0.755564	0.320825	4.5482	3.79371	0.142364	13.0902	21.5484	1.68478
XP_035451401.2	0	0.030499	0.009128	0	0	0	0	0	0.314747	0.159379	0.147417	0	0	0.025515
XP_035451402.2	0.008553	0.176677	4.86134	0.030766	1.91622	0.119649	0.272212	0.750021	24.3227	43.8929	9.17628	18.2148	0.571545	0.171373
XP_035451405.1	0	0	1.84004	0.394607	0.142224	0.167428	0	0	0.794995	8.1994	34.0016	1.31909	1.80076	3.9332
XP_035451472.2	0	0	0.045425	0	49.6274	0	0	0.01059	0	0	0	0.040707	0	0.016598
XP_035451492.2	1.64266	11.9132	176.542	270.422	70.0463	0.26231	0.440346	1.33483	25.1179	80.6098	5.27742	12.0436	39.3776	12.7695
XP_035451515.1	0.316672	7.30314	192.839	0.562342	15.5351	0.65245	2.51558	1.36844	13.8585	26.4849	79.0878	12.333	30.4021	3.12884
XP_035451533.1	0.063886	1.92418	0.054911	0.051544	0.48711	0.024329	0	0.019344	0.028363	0.036727	0	0	0.050703	0.060656
XP_035451544.2	0	0	0	0.054564	0	0	0	0	0.151911	0	0.080683	0	0.107148	0
XP_035451750.2	0	0	0.391569	0	0	0.258911	0	0	4.56921	0.266092	0	0	0	0
XP_035451756.2	0	0	0	0.179024	0.092786	10.3456	0	0	4.60767	0	0	0	0	0
XP_035451757.2	0	0	0.217366	1.24178	0.092025	11.9579	0	0	20.3172	0	0.166543	0	0	0
XP_035451781.2	0.292465	0	0.744316	0	0	0	0	0	6.52635	0	0	0	0	0
XP_035451887.2	0	0	0.104638	0	0	0	0	0	0.131211	0.187755	0.202219	0	0.277867	0.312171
XP_035451895.2	0.765499	1.56182	0.274109	1.61699	7.70477	0.080019	0.462043	0.415493	5.35615	3.44807	2.0622	0.229549	2.29086	5.18646
XP_035451908.2	23.1851	55.0055	34.1958	83.2183	48.8009	10.4956	22.7242	4.4634	83.8025	59.5488	36.0881	14.7484	51.2152	41.4739
XP_035451944.2	0.037592	0.544557	0.221226	0.142731	26.5216	0.105127	0.138355	0.060947	0.345146	1.98432	0.386687	0.322679	0.196709	0.079574
XP_035451952.2	0.078496	0.113057	0.03295	3.25495	1.06817	587.082	3.02636	0.480381	2.21472	0.507658	0.119844	0	0.350951	1.13024
XP_035451979.2	0.015344	0	0.029237	0	0	0	0	0	0.051063	1.17293	0.083798	0	0	0.032331
XP_035452070.1	44.9098	342.082	28.0016	23.0288	9.0813	8.11873	2.64365	19.8209	128.792	83.2883	184.02	39.8586	80.8502	6.20481
XP_035452091.1	0	0.04346	0.13985	12.2698	0.300473	1.38864	0.126826	2.79912	7.95388	11.1469	86.8827	10.5463	135.486	6734.62
XP_035452138.2	0	0	0	0	0	0	0	0	0	0	0	0	0	0
XP_035452142.2	0	0	0	0	0	0.955824	1.69874	0	0	0	1.7555	0.333684	0.675017	4.59934
XP_035452164.1	0.036643	0	0.337363	0	165.109	0	0	0	0.072622	0.095527	0	0	0	0
XP_035452180.1	0.10967	0	0.526553	0.121422	813.387	0	0	0.498262	0.12683	0	0	0.198892	0	0
XP_035452202.2	0	0	0	0	0	0	0	0	0	0	0	0	0	0
XP_035452210.2	0	0.342022	0	0.101214	0	0	0	0	0.224617	0.140925	0.146284	0	3.40263	0
XP_035452219.1	0.038344	0	0.166096	0	209.547	0	0	0	0	0	0.121084	0	0	0
XP_035452259.2	1.54113	0.168105	0	0	0	0	0	0.172371	55.3697	14.7062	1.17743	1.19666	1.3861	0.135392
XP_035452354.2	0	0	0.128626	0	0	0.417672	0	0	0	0	0.156822	0.149672	0	0
XP_035452402.2	0.318895	0.322267	0.23159	0.924694	7.17002	0.135655	7.6293	0.017366	32.9426	83.4463	13.7474	2.15512	12.0614	34.8826
XP_035452422.2	0.329593	0	0	0.1654	0.110192	39.2137	0.193032	0.180341	1.78768	0.17583	0.175647	1.97395	475.27	144.777
XP_035452437.2	0.01422	0.741427	0	0	0.107721	0	0	0	0.016771	1.91404	0.365169	0	0.023387	0.075969
XP_035452479.1	0	0	0	0	458.413	0	0	0	0	0	0	0	0.280056	0.164215
XP_035452608.2	0	0.123161	2.26189	12.9312	0.684335	18.4537	1.85878	120.342	35.605	155.807	42.0742	60.8687	433.221	4.43659
XP_035452705.2	0.537915	5.61806	1.62001	0	0.323651	1.13956	0	0.315542	2.58555	1.01842	24.7082	1.49645	13.9407	1207.61
XP_035452716.1	121.477	30.984	35.7858	53.312	4.91038	154.556	61.2732	10.5941	19.4103	37.9097	31.9097	37.302	53.2702	6.04207
XP_035452724.2	4.084	9.47939	3.53931	14.7277	12.512	1.96661	8.55354	2.06136	19.3478	44.2269	17.8912	4.89957	9.47869	15.4027
XP_035452813.2	0	0	2.51511	0.166045	0.307984	0.894842	7.28371	3.4129	6.02644	0	9.91099	0	7.44891	0.593622
XP_035452818.2	0.934081	0	0.428927	0.400949	3.08056	3.27745	65.2719	0	0.584661	0.168248	1.18431	4.99634	21.954	18.4195
XP_035452826.2	0	0	0	0	0	0	0	0	0	0	0	0	0	0.038722
XP_035452846.2	0.253631	0.067386	0.839786	2.10141	0.341438	0.0515	0.0441	0.29816	3.01777	11.9082	4.71485	3.08829	4.48676	0.966819
XP_035452859.1	0.077394	0.124752	0.03722	0.207974	158.014	0.098131	0.419589	0.378249	2.74541	6.39963	1.65033	0.376424	0.818768	0.478383
XP_035452867.2	0	0.247821	8.66302	0.235105	5.96382	0	0	0.85201	0.437077	0.43075	0.546322	0.255127	0.235327	0.492207
XP_035452872.2	0.982451	3.75102	0.643093	4.75029	3.25349	0.809239	3.21855	0.480236	11.018	6.87484	3.19828	5.55719	6.92489	3.1687
XP_035452890.2	15.7726	58.0419	2.50029	481.372	69.678	6.04704	4.14765	12.5164	93.093	124.611	220.968	55.8836	177.102	147.437
XP_035452903.2	0	0	0	0.103012	33.3489	0	0	0	0	0.159143	0	0.333887	0	0.124823
XP_035452905.2	9.87217	0.132024	2.01797	15.6805	109.116	0.933095	1.24112	0.057888	81.0635	4.72109	1.82906	0.788335	139.95	269.617
XP_035452999.2	0	0	0	0.01214	0.01333	0	0	0	0.015313	0	0	0	0.054866	0.06234
XP_035453005.1	0.038029	0.104006	0.054318	0.895153	0.011474	0.033925	0	0	40.8335	19.4091	3.5046	0.657565	0.191529	0.484166
XP_035453007.2	0	0	0	0	0.38606	0	0	0	0	0	0.210892	0	0	0
XP_035453011.1	0	0.053593	0.361003	0.266603	0.097997	0.186952	0	0.085425	67.5648	38.7759	4.26857	6.73123	0.204623	2.29385
XP_035453036.2	0	3.99689	18.8207	10.1575	0.905909	2.9653	2.5699	3.62209	34.7386	0.58178	4.30527	8.5713	35.3171	1.21842
XP_035453044.2	0.622294	0.148076	0.230723	2.13413	2.18506	459.128	2.61491	0.573036	2.48432	13.785	0	0.307213	0.789211	0.118758
XP_035453051.2	3.96324	4.95915	2.35876	8.72519	20.0533	1.799	9.80197	1.70193	14.8523	29.9032	15.7285	13.1978	15.9617	16.8687
XP_035453056.2	0	0	0	0	0	0	0	0	0	0.104215	0.300818	0	0	0.079485
XP_035453058.1	0	0	0	0	0	0.997906	0	0	0	0	0	0	24.4255	0.235407
XP_035453074.2	1.41154	1.37356	2.0927	3.31561	1.78581	0.846185	1.62116	0.957494	12.3891	6.05702	4.15503	7.46799	7.5527	12.0032
XP_035453090.1	0	0.378007	0	0	1.75894	0	0	0	0	0	0	0	0	0
XP_035453104.2	0	0	0	0	0.024259	0	0	0.019098	0.053082	0.349697	0.190826	0.036133	0	0.056841
XP_035453105.1	0	6.83049	0	0	0.023087	0	0	0	0.022484	0.823017	0.073934	0.280419	0	0.053334
XP_035453134.1	0	0	0	0.188895	0	8.85328	0.225709	0.105242	78.0986	52.5343	5.02277	0.402584	0	0.220147
XP_035453145.1	0.064483	0	0	0	0.463835	0	0	0	0	0.284036	0.32297	0	2.13707	0.124139
XP_035453156.1	0	0	0	0	0	0	0	0	0	0	0	0	0	0
XP_035453202.2	0	0.080018	0.014333	0.074109	0.035404	0.087847	0.119567	0	29.6848	55.6116	9.48642	0.893276	0.036467	0
XP_035453208.1	0.039006	0.097857	0	0.070007	77.4018	0.134268	0	0.155464	0.440485	1.38447	0.102748	0.9785	0.408415	0.076684
XP_035453222.2	61.977	6.50492	9.07934	3.55419	3.13103	21.6567	9.67953	19.1332	3.63539	34.7855	46.0546	419.242	202.149	209.545
XP_035453229.2	0	0	0	0	0	0	0	0	0.073736	0.625884	0.196112	0.103746	0	0
XP_035453237.2	0	0	0	1.12746	4.5784	0.12453	0	0.078708	1.26974	1.30694	9.55926	0.265814	10.9664	0.277658
XP_035453244.1	0.10605	16.1598	0.844992	19.3186	2.00808	9.59722	1.18365	1.20199	487.838	232.216	29.2141	11.7396	4.01451	1.05111
XP_035453249.2	7.39982	7.89282	20.9455	12.3539	18.5052	12.154	5.43384	3.94327	10.0886	31.1039	28.4267	158.776	20.3343	9.73465
XP_035453273.1	0.14736	0.040367	0.536436	0	1240.88	0	0.225469	0	0	0	0	0	0	0.032968
XP_035453286.1	0.015483	0.052087	0.066582	0	66.2904	0	0	0	0.065589	0	0.141264	0.17869	0.168375	0.1052
XP_035453351.2	0.070962	0	0.041446	0.053959	0	57.4209	0.694598	0	0.225536	0	0	0	14.3999	0.089098
XP_035453367.2	0	0	0	0	0	0	0	0	0.134146	0.104314	0	0.205225	0	0
XP_035453368.2	0	0	0	0	0	0	0	0	0	0	0	0	0	0
XP_035453383.2	0.040005	0.038776	0.022388	0.13465	0	0.025424	0.043333	0	228.475	51.4273	3.57287	0	0	0.029645
XP_035453425.1	0	0	0	0.083757	0.413125	0.059939	0.199208	0	0.393564	4.47656	1.1977	4.53707	0.456323	0.069614
XP_035453431.2	9.74282	7.33068	8.14201	33.2098	20.1944	7.12427	25.1538	5.48488	34.8789	52.6356	19.713	22.5731	56.1805	29.6568
XP_035453773.2	5.05462	11.8964	4.45404	16.0075	36.4168	3.51734	8.04465	7.74321	38.4504	82.9078	24.478	11.8149	21.3334	24.2877
XP_035453774.2	37.9606	0.218707	8.18658	0.065115	1.4418	6.95168	0.207033	25.5361	1.36742	21.811	3.44879	47.7373	56.6762	5.79092
XP_035453880.1	1.39278	0.74748	1.4198	2.36432	2.03214	0.793521	1.16463	0.468551	9.36644	14.0944	4.03547	2.11559	8.00368	8.45721
XP_035453894.2	0	3.53714	0	0.051605	0	0.048769	0	0	0.095789	0	0.076438	0	0.101356	3.84993
XP_035453909.1	8.28086	0.9383	0.742835	12.046	84.9061	0.17856	0.291995	0.340591	22.5057	5.47787	2.58111	0.53396	20.3263	17.4413
XP_035453935.2	0.060555	30.9992	277.44	976.824	391.816	204.331	177.792	76.6409	590.517	0.681791	1.23159	0.629536	0	0
XP_035453942.2	0.158162	0	0.072269	0.054785	106.165	0.277703	0.101172	0	0.36152	2.43782	0.188343	0.136803	0.12383	0.613464
XP_035453959.2	1.61421	2.12765	1.23331	11.3247	2.03163	0.902957	2.701	0.266137	9.19434	11.6417	1.60803	5.42457	4.82808	2.20536
XP_035453961.2	0.128736	0.212531	0	0	392.303	0	0	0	0.316996	0.186037	0.425523	0	0.883607	0.16475
XP_035453969.2	0.021947	0	0.041362	0.263085	0	4.83161	0.756233	0	5.2869	0.621575	0.351958	0.11392	0.15457	6.46746
XP_035454041.2	0.079243	0	0	0	338.6	0	0	0	0.447002	0.127043	0	0	0	0.094375
XP_035454114.1	0.09906	1.66832	0.21609	0	703.018	0.657016	3.08983	0.160284	0.230845	0	0.159031	1.11223	0	0.251817
XP_035454148.2	0.111594	0.122861	0.408201	0.032474	920.502	0	0.060087	0.020973	0.067998	0.105327	0.199371	0	0.040666	0.076802
XP_035454184.2	0	0	0.101466	33.0837	1.36152	0.789027	2.08582	342.176	77.5269	0.270888	0.595761	0	55.1029	5.65202
XP_035454281.2	0	0	0	0	0	0	0	0	0.250379	0	0	0	0	0
XP_035454436.2	2.57227	1.88912	1.27735	2.70397	17.1551	0.197908	0.972175	0.302202	4.46059	5.62415	2.31167	0.717814	8.0031	9.4389
XP_035454497.1	4.84891	1.3226	2.34709	7.59314	24.8716	0.946866	8.02408	2.09458	10.1112	5.51272	7.61284	5.20949	9.2599	4.60407
XP_035454506.2	0	1.15707	0	0.041362	0	0	0.049666	0	0.057403	0.049386	0	0.134289	0	0.108943
XP_035454508.2	0.185156	0.034113	0.109496	0.103368	0.045206	0.069527	0.305309	0.017795	0.840166	0.942835	0.217186	0.199436	0.042211	0.139489
XP_035454599.2	0.41162	0.603155	5.22854	1.8438	0.579718	143.064	1.95648	0.22807	2.78402	0.166605	0.458969	0.178168	0.985533	0.143184
XP_035454600.1	0.385375	1.16973	0.118947	0.146307	0	1.50714	0.255964	0.359383	4.41798	10.9039	10.4677	2.86362	367.486	437.93
XP_035454603.2	550.211	18.173	1459.56	407.387	332.744	13.5328	7.60852	51.325	646.314	572.304	281.613	132.511	506.318	104.858
XP_035454604.2	26.9407	24.7935	2139.45	283.169	303.066	2.86807	0.21387	5.29749	59.2702	56.398	11.9839	97.0365	234.7	51.3173
XP_035454721.2	0.087031	1.59237	1.29472	2.29464	7.13183	500.644	316.309	3.69274	18.733	25.4562	14.5482	11.3222	30.4384	29.0291
XP_035454764.2	143.235	3.46534	19.6547	20.4265	1.25442	6.67503	4.28767	1.45996	231.876	246.407	617.229	1373.63	117.596	2.26367
XP_035454765.2	201.434	3.91424	10.8703	22.7516	3.29433	13.358	3.2215	0.312395	72.6069	23.444	97.7914	86.2838	50.352	2.8802
XP_035454785.2	253.254	147.213	3660.04	44.2885	112.737	7.72949	23.6466	2.42047	25.3801	2.84886	326.782	288.127	394.547	3.13451
XP_035454820.2	0.023948	0	0	0.128708	0	0	0	0.032027	0.224241	0.202549	0.191423	0	1.26468	4.3236
XP_035454873.1	0	0	0	0	71.4905	0	0	0	0	0	0	0	0	0
XP_035454880.2	0	0.026461	0.03453	0	0.322456	0.015154	0	0.229723	0.653239	0.408428	0.419032	0.023252	3.41432	39.3985
XP_035454896.2	7.90196	6.78722	4.09825	15.5711	10.0161	5.13731	8.76064	3.7819	33.8852	22.9056	12.285	9.47795	16.7012	41.3846
XP_035454949.2	0	0.778615	0	0	0	0	0	0	0.102289	0.1199	23.6788	0	0	0.511147
XP_035454967.2	0	0	0	0.180528	0	0	0	0.051543	0.767338	0.096922	0.05142	0	0	0
XP_035454990.2	0.033507	1.51564	0	0	0.056655	0.397282	2.00739	0.401139	0.066312	0	0	0	4.2875	0.489669
XP_035454992.2	0.015512	0	0.012003	0	0.118387	0.045314	0	0.023305	0	0.02393	0.023415	0.08667	0.027487	0.188045
XP_035455019.2	0	0	0	0.070149	0	0	0	0	0.085234	0	0	0	0	0
XP_035455059.2	0.041613	0.157373	0	0.037275	7.40219	0	0	0	0.506208	0.224381	0.167036	0.05246	0.333679	0.332626
XP_035455081.2	0	0	0.099759	0	0	0	0	0	0	0	0	0	0	69.3442
XP_035455096.2	0	0	0.105919	0	0.194746	0.107036	0	0	0	0	0	0	0	18.9557
XP_035455097.2	0	0	0	0	0	0	0	0	0.136362	0.03854	0	0	0	0.058398
XP_035455126.2	0	0	0	0	0	0	0	0	0.223993	0	0	0	0	0
XP_035455151.1	0.121526	0.08555	0	64.5944	1.25184	0	0	0	0.053556	0.240641	0	0.296674	0.320648	0.284971
XP_035455206.2	0.026496	0.188586	0.731586	0.045832	734.736	0.538682	0.698824	0.040141	0.049691	0.069953	0.453626	0.075998	0.298682	0.102033
XP_035455240.2	0	0	0.47182	0.458227	0.586773	0	0	2.76678	519.701	134.975	128.213	24.4902	1.12458	0.200401
XP_035455242.2	0.028871	0	0.405766	0.422517	0.205958	0.178783	0.384429	4.0331	625.327	168.925	2144.55	6.9114	0.703879	0.070332
XP_035455247.2	0	0.479915	19.8219	2.98627	3.57656	3.62789	1.27182	27.6779	1685.03	4465.87	11324.8	35.1786	18.845	26.2108
XP_035455284.2	0	0	0	0	0	0	0	0	0	0	0	0	0	46.9725
XP_035455438.2	0.002879	0.122699	0.030853	0.005683	37.7477	0	0.165725	0.025758	0.031694	0.075096	0.017557	0.032148	0.07837	0.050911
XP_035455477.2	0.03181	0.121383	0.038526	0	288.07	0	0.175799	0.027324	0.20351	0	0.055376	0	0.130762	0
XP_035455481.1	1.56055	88.1647	128.504	2.58167	40.0018	124.813	2.88563	2.31925	38.2402	39.0484	11.117	4.58784	18.7681	16.9284
XP_035455536.2	0.075814	0	0	2.78833	1.29492	0.107373	0.043706	0	5.68243	3.33904	0.163277	0.467468	0.048456	0.303372
XP_035455572.2	1.3599	11.096	1634.25	133.273	116.329	1.72842	0.328697	3.39202	61.3365	94.8454	30.1626	74.3982	250.047	16.6169
XP_035455593.2	0	0	0	0.266797	0.048045	0.150001	0.24323	4.72549	141.572	5.70958	2.48207	1.66734	0.099715	0
XP_035455694.1	0.116217	0	0	0.234809	0	29.6832	0	0	98.9233	29.0732	2.62977	1.04567	0	2.69172
XP_035455720.2	0	0	0	0	0	0.106388	0	0	0	0	0	0	0	8.45716
XP_035455724.1	0	0	0	0	0.214769	0	0	0	0	0	0.346314	0	0.221592	10.5958
XP_035455734.2	0	0	0	0	0	0	0	0	0	0	0	0	0	10.5085
XP_035455786.2	0	0	0	0	0.063401	0	0	0	0	0	0	0	0	0
XP_035455788.1	0	0	0	0	38.0438	0	0	11.3641	0.189991	0.208346	0	0.262762	0.536494	0.61071
XP_035455848.2	0.003133	0.009208	0.012187	0	22.8792	0	0.009091	0.004239	0.011681	0.008788	0.017002	0	0	0
XP_035455850.2	0.013735	0	0.008372	0.006727	35.7066	0	0	0.011665	0.112599	0.056521	0.035758	0.065586	0.091308	0.054835
XP_035456186.2	0.132842	0	38.3823	2.06245	190.368	0	0	0	20.2134	1.09745	0.965534	55.8306	18.3006	7.3457
XP_035456219.1	0.255389	0.366196	0.426897	0.902678	0.781755	0.529001	0.379799	0.158451	3.58509	1.20408	0.130685	0.536464	1.24177	1.17208
XP_035456241.2	0.082937	0	0.13181	0.166195	2.63637	0	0.016802	0.007834	3.26395	0.105966	0.015765	0.014704	2.16831	9.07435
XP_035456492.2	0.045749	4.18207	0.19673	0	107.669	0	0	0	0	0	0.046267	0	0	0
XP_035456581.1	0	0	0.021136	2.25913	0	0.646976	0	0.285814	3.85495	1.42359	11.351	2.41526	1.49819	0.419339
XP_035456692.2	13.3372	111.944	703.26	0.742218	26.4028	4.79348	0.46233	0.432368	7.7794	0.537653	367.088	231.267	218.673	10.5967
XP_035456735.2	0	0	0	0	43.8094	0.053276	0	0	0	0	0	0.158498	0.251746	0
XP_035456892.2	0.67053	0.680332	0.251221	3.94642	0.603603	2.44227	3.744	0.76207	8.38633	9.54378	9.21446	1.54457	5.09719	3.13849
XP_035457132.2	0	0	0	0.023913	40.1331	0	0.038516	0	0.199528	0.697649	0.504043	0	0.042607	0
XP_035457223.1	1.06693	1.89587	1.0719	4.31157	1.00955	2.0972	3.57399	0.581328	15.276	10.7594	1.85861	14.0616	11.2779	2.98519
XP_035457272.2	302.948	342.051	130.04	611.89	82.8568	169.259	310.605	80.8857	181.359	174.397	212.425	272.255	353.754	198.515
XP_035457309.2	8.70971	2.34243	8.8611	11.3363	5.96433	4.45594	7.86183	1.47386	37.462	31.7508	10.7209	13.916	12.612	13.1612
XP_035457334.2	0.163762	0.464957	0.105131	0.554589	3.31256	0.21858	0.777076	0.114079	2.78415	1.87417	2.20552	1.79036	4.15231	1.95731
XP_035457345.2	0.245358	0.123212	0.207722	0	0.985933	0.755561	0	0.261205	7.15518	372.622	33.6367	0.383135	2.33205	0.820513
XP_035457346.2	0.026543	0	0.032192	0.026505	177.671	0	0.097559	0.022745	0.197292	0.128892	0.13655	0.086289	0.054197	0
XP_035457350.1	0.408452	4.83646	0.224639	0.686065	0.421626	0.195412	0.868138	0.110388	14.7465	5.9008	2.20632	2.30698	2.14663	1.38879
XP_035457351.2	0	0.034916	0	0.016574	0	0	0	0	0	0	0	0	0	0
XP_035457386.2	0.105123	0.391756	0.013177	0.544252	0.309744	0.01605	0.30199	0.128011	1.11663	0.670181	1.23418	0.385767	1.74094	2.40414
XP_035457396.1	0.805891	0.427069	0.245725	0.377307	0.310991	0.156556	1.92705	0.416659	0.346235	1.09171	0.431743	0.346322	0.079765	0.084676
XP_035457507.2	1.43357	1.5212	0.970456	4.24509	2.57909	1.50023	2.78888	0.397088	7.82932	6.91064	2.8139	4.63597	8.35019	4.97522
XP_035457530.2	0.09035	0.151413	0.075736	0.441367	1.14806	0.020052	0.03308	0	1.16993	0.646302	0.031248	0.392202	2.17844	1.37853
XP_035457629.2	0.714815	0.51705	0.553413	3.0284	1.5619	0.499402	0.620432	0.298564	3.47823	5.16085	2.65409	1.30119	2.47448	1.88145
XP_035457659.1	0	0	0	0.362024	145.213	0	0	0	4.53825	3.04929	0	0.197885	209.089	666.598
XP_035457679.2	0.444921	2.29152	0.640565	6.61985	1.36299	1.41246	1.63623	0.166893	9.13299	11.6208	0.618689	2.28144	6.76315	1.32931
XP_035457682.2	0	0.067796	0.051561	0.125374	0	0	0.033111	0.015439	0	0	0.03098	0	0	0
XP_035457693.2	0	0	0.045759	0	0	0	0	0	0	0	0	0	0	0
XP_035457736.2	3.34673	0	0.046471	0	0.312747	0.026416	0	0.020986	0.051976	0.164564	0.042025	0	0.040692	0
XP_035457746.2	0	0	0	0	0	0	0	0	0	0	0	0	0	0
XP_035457753.2	3.57741	0.752282	1.14004	3.18545	68.5142	0.36016	0.166721	0.194344	18.4714	9.1778	3.16986	1.69628	14.1534	20.4314
XP_035457798.2	0	0	0	0	0	0	0	0	0	0	23.0919	0	0	8.20284
XP_035457816.2	0	0	0	0	0	0	0	0	0	0	0.145964	0	0	0
XP_035457881.1	0.686496	1.81184	3.07924	0.972948	9.68252	0.161661	0.75082	0.114556	1.77241	4.75302	5.187	1.89631	2.96797	25.5464
XP_035457936.2	0.053998	0	0.274554	0.045022	0	0.028321	0.374084	0.079117	0.115543	0.151641	0.225494	1.11105	0.270733	0.482116
XP_035458057.1	0.396037	0.776213	0.412622	3.15013	13.7181	0.575719	1.71939	0.780339	26.6972	3.34127	69.7494	7.82603	6.82759	6.95278
XP_035458066.1	1.91372	1.77208	1.18341	13.6605	8.82945	0.555285	1.45468	1.0673	23.1368	11.8619	6.85189	6.27831	6.61817	8.38746
XP_035458067.1	0	0	0	0	0	0	0	0	0.073398	0.096459	0.584988	0.096252	0	0.144424
XP_035458085.2	0	0.148723	0.473347	0.23423	0	0.127629	0.07138	0.49924	2.01698	6.7259	1.41325	0.636146	2.98778	0.099427
XP_035458149.2	1.65194	2.67618	0.979071	6.02846	10.8157	0.804861	4.49678	1.11004	9.34947	10.8045	9.81455	4.8271	9.59492	9.31471
XP_035458350.2	2.38503	8.95786	0.902934	5.55916	8.74299	0.845643	4.21916	1.48411	7.34119	7.34355	5.03714	1.72816	6.91589	9.52305
XP_035458560.2	0	0.074389	0.055038	0	129.26	0.100142	0.169103	0	0.116959	0.078214	1.19291	0	0	0.058982
XP_035458589.1	0.078259	0	0.110633	0.181484	141.942	0	0	0.134893	0.099717	0.125339	0.136354	0	1.18488	0.052904
XP_035458638.1	0	0.390205	0.142802	0.054453	180.448	0	0	0.154979	0.073178	1.25802	0.204863	0.089969	0	0.243294
XP_035458679.2	0.412616	0.623093	0.080065	0.04928	0.046658	0.145554	0	0	0.108749	0.07693	2.81725	0.142818	0	0.59263
XP_035458689.2	16.7377	36.5664	12.7477	38.2604	2.85211	2.06746	12.2782	2.70827	37.8317	8.99004	19.8435	8.65675	23.0245	30.5477
XP_035458784.2	0	0	0.009016	0	0.09172	0	0	0	0.081991	0.419804	1.24037	0.015434	0.29391	0.047179
XP_035459049.1	166.683	92.6261	9.02407	1800.06	99.4925	24.6878	202.102	57.059	1636.61	466.04	233.409	92.2555	121.644	223.939
XP_035459085.1	0.213144	0	0	0.023582	0.069694	0	0	0	0.056369	0.043385	0.040595	0.076753	0.867309	0
XP_035459127.2	0.009208	0	3.2304	0.129405	1.40802	7.86457	1.03857	504.155	9.64788	52.7603	0.199554	0.865091	4.12383	0.218602
XP_035459208.2	0.029238	0	0.060857	0	108.673	0	0	0	0.031879	0	0.050439	0	0	0
XP_035459219.2	0.059722	0	0.21549	0	1305.58	0	0	0	0	0	0	0	0	0
XP_035459229.2	0	0	0	0.064449	0	0	0	0	0.471001	0.873941	0.097957	0	0.190113	0.037851
XP_035459241.2	0	0	0	1.11407	0.503301	533.618	0.327202	1.07432	0.383963	0.24225	0	0	0	0
XP_035459310.1	0	0.072459	0.037885	0	0	0	0	0.112386	0	0.0745	0	0.568052	0	0
XP_035459338.1	0.387127	0	0.697806	0.050982	794.119	0	0.120741	0	0	0.101243	0.111275	0	0	0
XP_035459339.2	0.170357	0	0	0.089103	0	0	0	0	0.139628	0.35855	0	0.188752	19.523	0.434562
XP_035459408.2	0	0.152497	0.163685	0.094376	0	0	0	0.469502	11.5102	7.4872	16.939	7.56649	1.71939	0.574153
XP_035459417.2	0.035956	0	0.077786	0.102319	279.915	0	0	0.113011	0.070928	0	0	0.108627	0	0
XP_050549212.1	1.24092	25.4603	47.1124	20.784	0.999774	1.91168	37.8559	0.080336	7.0586	3.17793	4.08737	12.1002	32.9336	5.0985
XP_050549283.1	95.1594	12.9691	23.2656	8.21945	16.0905	7.7993	5.6745	2.70279	20.1961	12.0023	14.466	6.85903	11.1459	16.3765
XP_050549399.1	0	0.064982	0	0.429449	0	0.127871	0	0	0.276908	0.320896	0	0.196098	0.46227	0.100549
XP_050549408.1	0.130078	0.026538	0.05932	0.080363	104.667	0.017396	0.053022	0	0.085631	0.059876	0.11301	0.053384	0.02679	0.018459
XP_050549524.1	25.2758	0.222854	0.072752	4.32261	0.686891	1.13675	0.427849	0.698235	61.6269	86.2179	15.0327	10.295	5.11967	0.248317
XP_050549604.1	0.944264	0.45656	0.285496	0.129799	0.083878	0.076198	0.201583	0	0.863886	1.71229	1.31912	0.738822	0.349452	0.169689
XP_050549613.1	0	0	0.015903	0.249382	0	0.079371	0	0.084427	205.097	307.189	8.97335	13.715	0.078712	0.266384
XP_050549650.1	0	0	0	0	0	0	0	0	0	1.26667	0	0	1.26618	0.896341
XP_050549657.1	0.631108	0.061673	0.359194	0	19.5885	0	0	0	0.472118	0.416902	0.97001	0.062037	0.460892	0.143189
XP_050549768.1	2.9762	5.65124	1.26271	12.5469	3.06071	5.11009	11.6215	3.33259	19.3698	34.9481	21.4047	16.7164	28.9597	5.90115
XP_050549836.1	34.4308	51.6701	31.1574	197.437	0	33.1093	255.726	32.4408	140.435	341.411	304.1	106.406	280.961	162.564
XP_050549872.1	0	0	20.5949	0.261831	20.8487	28.0752	7967.44	0.518202	0.279506	0.062555	0.276961	0.031087	0.317143	3.27999
XP_050549884.1	1.70703	0.205948	0.230397	2.72454	9.95552	0.150907	0.220909	0.283046	19.1015	0.941457	0.828882	0.366287	14.5495	19.8376
XP_050549911.1	0.17779	0.217112	0.298843	31.235	1.98579	49.6194	67.2856	3.40619	2.17391	6.22856	5.70732	5.53222	12.3478	3.06851
XP_050549917.1	0	0.16559	0	0	0.409716	0	0	0	0.103159	0.126403	0	0.142185	0	0.565271
XP_050549918.1	0.099128	0	0	0	1.7423	0	0	0	0.271203	0	0	0	0.536143	0.139737
XP_050550037.1	0	0	0.148126	0.36081	11.1429	0	0	0	0.332392	0	0	0	0	0
XP_050550039.1	0	0.215882	1.84194	0.423948	0	0	0	29.6114	1.23495	22.8384	132.63	96.5758	221.702	9.0885
XP_050550084.1	0	0	0	0.100965	0	0	0	0	0	0	0	0	16.3637	55.4242
XP_050550087.1	0.167094	0	0.041824	12.4161	0	1.33303	0.081308	0	12.3643	3.58533	7.1338	0.735084	294.706	1.80755
XP_050550102.1	0	0	0	0	0	0	0	0.06519	0.091316	0.274648	0.194974	0.379659	0.063586	0.051131
XP_050550113.1	0	0	0	0	0.148344	0	0	0.116771	0.455512	0.236309	0.046624	0.087607	2.11585	0.183109
XP_050550115.1	0	0	0.054042	0	72.9888	0.091802	0.165942	0	0	0	0.076966	0	0	0.060704
XP_050550117.1	0	0	0	0	0	0	0	0	0	0	0	0	0	0.216682
XP_050550169.1	0.137627	0	0	0.046703	217.004	0	0	0	0	0	0	0	0	0.062233
XP_050550175.1	0	0	0	0	0	0	0	0	0.087835	0.027435	0.025486	0.023896	0.09955	0
XP_050550176.1	0	0	0.031696	0.012652	0.054178	0.053783	0	0.056876	0.72905	0.214776	0.142239	0.437957	0.027474	0.044577
XP_050550280.1	0	0	0	0	0	0	0	0	0	0.045159	0.044501	0	0.05308	0
XP_050550418.1	13.461	24.8557	3.23866	17.9832	693.542	0.359575	0.284993	1.26311	41.6206	6.21205	6.41096	1.1793	33.3907	37.696
XP_050550430.1	0	0.181619	0	0	0	0	0	0	0.032162	0	0.04374	0	0.162413	0
XP_050550438.1	0	0	0	0	0.126318	0	0	0.212043	0	0	0	0	0	0
XP_050550439.1	0	0	0	0	0.116217	0	0	0	0	0.185424	0	0	0	0
XP_050550465.1	0.074112	0.074856	1.2242	0.451419	1.71294	0.051986	0	0.617693	36.3576	23.0008	25.5586	2.52728	1.6194	0.218687
XP_050550467.1	3.54643	0.320812	1.10174	0.97981	0.352244	1.96508	4.92978	0.159738	3.63802	9.92144	2.96923	0.8969	3.56582	0.450487
XP_050550528.1	0.083788	0	0	0.090554	593.991	0.090084	0.28932	0	0.190381	0.268526	0.131092	0.262609	0	0.200701
XP_050550531.1	1.42599	0	0.10654	0.478024	12.5278	0.067396	0.252185	0	89.706	48.873	8.63245	6.41864	14.1188	0.158317
XP_050550539.1	1.28558	2.08929	32.0136	1.77166	5.1944	0	0	0.242483	3.12574	14.7059	0.621164	13.4972	15.3341	2.43273
XP_050550547.1	0.161548	0	0.055455	0.248364	0.035269	0.032934	0	0.586928	14.8116	8.72613	2.93444	2.20452	0.072969	0.203652
XP_050550548.1	0	0	0	0.220228	0	0	0.232786	0.054284	32.078	33.4696	28.2888	7.26816	2.59129	0.570679
XP_050550586.1	0.009388	0	0	0.033637	9.75849	0.079715	0.081448	0.012659	0.109384	0	0.050672	0.023557	0.066214	0.018807
XP_050550603.1	0	0.053179	0	0.07586	0.940013	30.5575	0.0606	0.028256	0.707952	0.227337	0.114491	0	0.148578	0.132953
XP_050550713.1	0.152822	26.5223	7.48793	2.03259	32.2388	1.13513	0.145401	106.232	287.902	1026.69	471.372	44.9726	50.0772	7.43622
XP_050550789.1	0.24606	0	0.24354	0.140191	0.927563	27.3375	35.9609	0.059885	0.132517	0	0	0	0.14364	0.087871
XP_050551022.1	0.587917	220.461	0.255473	2.67337	5.04983	3.88678	0.765868	1.63275	10.0985	13.0987	47.1524	30.0896	336.446	5.81892
XP_050551025.1	0	0	0	0	0	0	0	0	0	0.135253	0	0	0	0
XP_050551046.1	0.087018	0.051071	0.054088	0.354627	0.134853	0.200947	0.455274	1.03488	10.7681	15.734	1.06056	10.2975	17.5766	0.158261
XP_050551090.1	0.452323	0	0.152352	0.265129	0	0.33633	0	15.9278	416.228	2.8324	20.569	0.216853	0.109113	0
XP_050551105.1	0.12023	0	0.453685	0.034981	0.06005	0	0	0.026179	0.154146	0.491975	4.59605	0.246022	1.78145	0.07806
XP_050551150.1	0.079511	0.021105	1.47571	0.038477	0.863349	0.097181	0.456069	0.20299	1.27525	1.67875	3.14895	0.412801	6.46782	0.918342
XP_050551179.1	0.030231	0.453188	0	0.324956	45.6126	6.42743	0.345611	0.241725	1.00523	0.159685	10.4943	5.73932	5.31777	3.90109
XP_050551189.1	971.29	125.42	13.0379	3.49084	92.0931	11.0417	0	3.13231	13.9103	8.59517	1546.26	55.2532	2124.25	19.3683
XP_050551250.1	0	0	0	0	0	0	0	0	0	0.164757	0.521811	0	0.290774	6.14461
XP_050551258.1	0.151009	0	0	0.091119	74.9324	0	0	0	0.084461	0.237184	0	0	0	0.590167
XP_050551260.1	4.20763	1.09336	3.55865	129.319	4.78617	40.7101	138.033	5.98476	44.5753	109.645	6.37925	42.3611	34.7653	17.4546
XP_050551289.1	0	0	0	0.029716	0.012766	0.042068	0.04781	0	0.193638	0.286084	20.3188	0.062908	0.699266	0.03284
XP_050551306.1	0	2.3367	0	0	0	0.386428	0	0	0	0.028939	0.081892	0	0	0.083995
XP_050551310.1	0	0	0	0	0	0	0	0	0	0	0	0.143545	167.547	302.151
XP_050551364.1	0	0	0.058556	0.714395	0.313516	196.301	4.45211	0.92891	0.62029	0.101909	0.219122	0	0	0
XP_050551365.1	0	0	0	0.282324	0.858504	205.6	1.00477	0.624789	0.81148	0	0	0.100872	0.275954	0.07815
XP_050551367.1	0.430375	0.348721	3.82762	1.50402	0.313736	0.113501	0.075521	0	1.11024	5.3907	0.609066	1.70264	9.80176	1.26824
XP_050551455.1	11.033	15.7374	36.0823	16.8467	16.7366	3.36142	6.16613	4.50478	18.8587	5.93909	9.60664	6.01736	13.6644	20.536
XP_050551506.1	0	0	0	0	0.115647	0.79004	0.497705	0.116432	0.84897	0.190344	0	1.9492	2.05131	0.149728
XP_050551590.1	1.75068	2.87086	0.76702	5.86269	13.6157	0.83432	4.39552	1.7559	11.3247	19.4786	12.2209	2.67866	4.93103	15.6022
XP_050551604.1	0.014828	1358.15	0.04067	0.047815	0.005096	0	0.008608	0.008027	0.262527	0.054607	0.008208	0.180301	0.05233	0.006289
XP_050551617.1	0	0	0	0	0	0	0	0	0	0	0.051316	0	0	0.221433
XP_050551623.1	0	0	0	0	0	0	0	0	0	0	0	0	0	0
XP_050551648.1	0	0.297969	0	0.00415	0	0	0	0	0	0.009091	0	0	0	0.007336
XP_050551697.1	5.41315	1.0939	2.54364	7.42315	16.7883	4.58446	5.59256	6.64037	25.6841	32.1299	25.4542	21.1247	48.6916	23.7353
XP_050551741.1	0	0.132627	0	0	0.95234	0	0	0	0	0	0.133973	0.417287	0.203748	0.107002
XP_050551798.1	0	0.212415	0	0.064945	0	0	0	0	0.077536	0.223767	0	0	0	0.082255
XP_050551862.1	0	0	0.031641	0.416736	0.113112	0	1.33188	0	51.0404	47.181	5.34755	1.17522	0.078054	5.65399
XP_050551902.1	0	0	0.069285	2.35724	0.1468	38.3205	0	0	0.416906	1.3944	0.150035	0.129238	0	0
XP_050551903.1	176.365	74.7834	61.441	376.831	51.8309	68.7511	55.0753	67.2738	69.887	106.151	342.577	236.853	368.746	49.5003
XP_050551945.1	0.072452	0.053235	0.084625	0.911779	0.094785	1.76287	1.67308	2.10935	2.81299	6.5021	5.89423	1.39798	16.4318	5.59862
XP_050551946.1	0	0	0	0	0.228858	0.11227	0	0	0.176969	0.301773	0.056911	0	0.332865	0.134098
XP_050552095.1	11.8307	0.287172	3.29452	15.211	5.46244	0.563581	0.819498	0.339654	2.1205	0.08831	1.09653	0.579581	1.34598	0.399772
XP_050552105.1	4.60172	0.94387	0.759128	1.32916	1.69368	0.8413	49.3879	3.24903	4.55362	8.94152	8.52558	6.25709	19.6498	8.49872
XP_050552111.1	0.033615	0	0	0	0	0.037957	0	0	0.080781	0.611656	1.44036	0	0.138493	0.086227
XP_050552115.1	0.043549	0.031487	0.018278	0.019078	0	0	0	0.03287	0.216524	0.212158	1.83969	0.03167	0.043036	0.025764
XP_050552137.1	0	0	0	0	0	0	0	0	0	0	0	0	0	0.097924
XP_050552169.1	0	0.020736	0	0	0	0	0	0	0	0.023519	0.218104	0.020856	0.051155	0.017006
XP_050552173.1	1.72823	0.35274	0.60358	2.47922	1.45029	0.687833	2.03794	0.570757	9.8831	7.46262	2.54805	3.05283	3.96484	5.95442
XP_050552194.1	0	0.199493	0	0	0.029002	0.02866	0	0	0.033265	0	0.015321	0	0.214717	0.02386
XP_050552303.1	23.6911	0	36.603	0	104.19	0.263299	0	0	0.191581	0	0.131864	0	0	0.156299
XP_050552304.1	0	0.250855	0	0	0.054809	0	0	0	0.128198	0	0	0	0	0
XP_050552305.1	0	0.144339	0	0	0	0	0	0	0	0	0	0	0	0
XP_050552308.1	0	0	0.223218	1.20753	0	5.32261	0	0	11.7191	0	0	0	0	0
XP_050552309.1	0	0	0.092595	0.970399	0	6.978	0	0	11.1492	0	0	0	0	0.343854
XP_050552348.1	0	0	0	0	0	0	0	0	0	0	0	0	0	0
XP_050552395.1	0	0.140479	0.36607	0	0.371911	98.8148	0	0	12.0732	0.297304	0.877515	0	0	0
XP_050552479.1	0.03026	0	0	0	4.81782	0	0	0.103894	0.032226	0.048827	0.155462	0.146433	0.454445	0
XP_050552576.1	0.698022	1.5876	0.525485	3.33644	0.874696	0.545951	1.15009	0.198005	8.10547	3.11271	1.81173	0.972959	8.24442	3.71651
XP_050552580.1	0	0	0.039112	0.048089	0.370301	0	0	0.10752	0.053053	0.071417	0.2029	0	0	0.05357
XP_050552645.1	0.076096	0.458185	0	0.119318	41.7841	0.048368	0	0	1.04197	7.54778	18.5575	0.97223	0.737789	2.07383
XP_050552718.1	0	0	0	0	1.04399	0	0	0	8.78532	0.232305	4.49587	0	0.337171	0.083498
XP_050552724.1	1.32276	1.1415	0.3389	2.64783	2.41256	1.31221	11.0928	16.6163	15.5027	16.0934	8.06576	4.32874	16.5514	22.3746
XP_050552808.1	0.169144	2.16767	3.83416	2.24597	2.09338	0	5.96399	0.192368	0.521889	0.325315	0.188149	0.61174	3.05522	10.908
XP_050552863.1	0.571718	0.197024	0.516594	0.340955	0.218067	0.273812	0.314857	0.020973	0.623315	1.98472	1.51194	0.82385	0.550043	0.131963
XP_050552864.1	0	0.132986	0.008685	0	0	0	0.083028	0	0.028619	0.079902	0.109071	0.276093	0.127404	1.07992
XP_050553029.1	0	0	0	0	0.053965	0	0	0	0.059821	0	0	0	0	0
XP_050553057.1	0	0	0.072926	0	147.641	0	0	0	0	0.103072	0	0	0	0
XP_050553062.1	0	0.182339	0	0	0	0	0	0	0.444978	0	0.191013	0	0	0.146932
XP_050553069.1	0.219826	0.088527	0.550372	10.1416	1.06789	0.813502	3.71731	0.273684	72.8358	27.7248	10.0529	4.84071	7.77045	1.02531
XP_050553072.1	0	0	0	0.62335	6.46504	0	0.099188	0	0	0.095736	0	0	4.52661	2.75854
XP_050553099.1	0	0	0	0	8.14236	0	0	0	0.039818	0	0.262289	0.031034	0.12652	0.023631
XP_050553132.1	0.012884	0	0	0	39.0618	0	0	0	0.02407	0	0.035275	0	0	0.050876
XP_050553144.1	0	0	3.69126	0	0.342646	0	3.94826	2.40528	0	12.5288	38.8246	0	40.5604	1.71869
XP_050553149.1	0.027081	0	0.018675	0.024258	32.2289	0	0	0.018216	0.101206	0.078199	0.074096	0.03513	0.216132	0.433768
XP_050553150.1	0	0	0	0	0	0	0	0	0.067427	0	0	0	0	0.142204
XP_050553192.1	0.071402	1.09616	0	0.169875	0	0.245123	0	0	1.57488	1.01458	1.35703	0.369465	0.464141	0.39318
XP_050553299.1	0	0	0	0	0	0	0	0	0	0	0	0	0	0
XP_050553322.1	0	0.662844	0	0	0	0.134794	0.056818	0	0.065754	0.056252	0.052944	0	0.139223	0.124647
XP_050553335.1	0	0	0	0	6.4037	0	0	0	0	0	0	0	0	0
XP_050553386.1	2.62793	2.37612	1.86013	5.60244	4.63563	0.70744	2.75718	0.692683	14.8605	14.5685	6.36645	2.91467	13.6055	20.5618
XP_050553521.1	0.0491	0.576903	0.085679	0.601797	1.61155	0.054073	0.364689	2.2531	0.838594	1.14943	1.52019	0.497434	1.16712	3.93615
XP_050553673.1	36.8244	0.878622	61.5525	36.4213	5.10885	3.04127	15.3287	1.14947	13.5162	21.2245	7.92496	21.7365	50.2963	15.3796
XP_050553850.1	0	0	0	0.221896	0	0	0	0	0	0	0.310682	0	0	0
XP_050553862.1	0	0	0	0	0.168809	0	0	0	0	0	0	0	0	0
XP_050553869.1	0	0	0	0	0.319837	0	0	0	0	0	0.137833	0	0	0
XP_050553871.1	0.04326	0.703241	0	0.492274	3.62707	0.024536	3.40313	0.038778	4.29045	29.3618	11.5117	1.57618	2.22159	0.490543
XP_050553879.1	0.012319	0.034995	0	0	0	0.117157	0	0.018636	0.336591	1.63915	0.819408	0.281976	0.757908	0
XP_050553882.1	0	0	0	0	0	0	0	0	0	0	0	0.140924	0.283987	0
XP_050553887.1	0	0	0	0	0	0	0	0	0	0	0	0	0	0
XP_050553978.1	12.2836	2.24803	3.60164	22.9967	21.4339	0.948042	3.15458	2.9418	26.1308	6.17024	5.4295	10.5087	34.6046	18.2786
XP_050553997.1	0.041042	2.86573	0	1.97893	0.034888	9.91391	3.92378	0.692589	11.4136	15.4321	4.1863	6.71686	39.3204	2.65658
XP_050554059.1	59.2886	2.64782	3.03859	1.18816	1.60153	30.6709	5.48405	2.34328	3.23824	1.34359	0.581973	8.06542	5.44238	10.4443
XP_050554163.1	0	0	0	0	0	0	0	0	0.035149	1.31906	0.226106	0.109679	0	0.13318
XP_050554166.1	0	0.053316	0	0	0	0	0	0	0	7.68084	0.226297	0	0	0.133294
XP_050554171.1	0	0	0	0	0.114847	0	0	0	0	0	0	0	0	0
XP_050554176.1	0.534618	0	0.094683	0.308499	0	0.508048	3.5111	0.028722	17.7296	1.32796	0.630861	0.222635	0.615089	0.045049
XP_050554193.1	0	0	0	0	0.040227	0	0	0.175218	1.72058	2.42839	4.81397	0	0.168904	0.31421
XP_050554198.1	0	0	0	0	0	0	0	0	0.188879	0	0	0	0	0
XP_050554216.1	1.10681	1.02019	0.89851	4.51933	2.00015	1.89585	3.60486	0.787136	13.9092	9.26336	5.04345	5.04664	6.65664	4.1186
XP_050554228.1	0.753744	0	0.027345	0.125409	0.152054	0.777422	0	0	0.132255	0.170869	0.321743	0.051056	0.128374	1.10058
XP_050554231.1	0.202858	0	0.06357	0.080177	0.039181	0.071745	0.024457	0	7.21101	7.1298	1.22732	1.92543	0.106969	0.070411
XP_050554237.1	0	0	0	0.200189	0	0.674291	0.351787	0	0.999975	2.55633	9.13931	2.61361	103.895	4.52596
XP_050554399.1	0	0.05968	0	0	0.102454	0	0	0	0	0	0	0	0	0.040083
XP_050554462.1	174.493	72.381	1197	6.51162	22.6108	6.3418	8.21878	2.55537	18.148	1.66151	109.842	38.1826	32.7504	1.83873
XP_050554508.1	2.057	0	14.3376	0	2.44172	2.33563	0.477486	0	0.304936	0.313334	0.393128	0.423883	0.631005	0.314905
XP_050554549.1	0.050463	0.513759	0.234502	1.18156	0.383297	5.69858	7.71086	71.9932	48.0505	157.956	79.1831	51.4685	100.185	32.5741
XP_050554563.1	0	0	0	0	59.5167	0	0	0	0	0	0	0	0	0.043266
XP_050554577.1	0.020127	0.103807	0.051884	0.40284	0.062247	0.136075	0.154579	0.337104	0.751418	0.289394	0.350153	0.324213	0.298526	0.470654
XP_050554612.1	0	0.057524	0.185088	0.090839	0.230629	0.098163	0	0	4.12226	0.055103	0.105171	0.048733	16.623	0.152202
XP_050554698.1	0.072629	0.209304	0.41743	0.214642	1.2834	0.465558	0.671039	0.269108	2.26755	1.08455	2.64288	0.220554	0.918788	0.92372
XP_050554756.1	0	0	0	0	0	0	0	0	0	0	0	0.684209	0	0
XP_050554824.1	0	0	0	0	0.412361	0.359062	0	0	1.3661	3.15698	21.0603	0.29899	0.930512	0.25712
XP_050554908.1	0	1.71496	0	1.39969	0	0.76474	0.567979	0.211465	0.803066	0.448906	1.41288	0.766779	0.557767	1.33762
XP_050554941.1	4.39634	5.48102	2.89601	11.0035	3.45136	3.53867	10.3191	2.85157	14.5681	20.35	8.49843	21.7432	17.594	12.5443
XP_050554999.1	0.289794	0	0.697351	0	1258.79	0	0	0.201609	0.126245	0	0	0	0	0
XP_050555089.1	12.4233	2.66357	4.37473	0.480075	2.68296	0.97286	0.326722	0.253944	3.10902	4.07415	7.04016	18.691	7.26505	1.37174
XP_050555227.1	1.02872	1.31621	0.938792	2.4337	2.06629	0.819402	0.717884	0.231823	1.59856	5.73921	3.53907	0.756543	2.20104	0.747052
XP_050555240.1	0.064015	0.147623	0.040928	0.182548	0	0.286106	0.115443	0.048875	0.327404	0.405627	0.940054	0.434566	0.263994	0.172245
XP_050555243.1	4.8419	1.3683	2.39181	10.6942	5.12081	1.81225	10.2517	3.05438	30.4904	47.6377	47.2603	13.4963	21.9085	20.549
XP_050555354.1	330.962	77.1496	2793.61	12.132	25.0471	155.34	14.9509	1.4783	36.9382	67.6961	1956.39	590.56	2055.61	53.2554
XP_050555398.1	0	0	0	0	0	0	0	0	0	0	0.161672	0	0	0
XP_050555438.1	0	0	0	0.116362	0	0	0	0	0.243277	0	1.31877	0	0	0
XP_050555492.1	0.261713	0.02293	0.054627	0.056636	0.084041	0.111015	0.157361	0.516652	0.678628	1.28057	10.293	4.3845	23.7375	0.163492
XP_050555584.1	0	0.053955	0.016005	0.176926	0	0.03173	0.308816	0.109958	0.229126	0.292558	0.720231	0.105413	0.491098	0.123711
XP_050555615.1	0.065815	0	0.031089	0	0.035932	0.071447	0.060651	0.027473	0.083361	0.056881	0.057294	0	0	0.044355
XP_050555635.1	0	0	0	0	0	0	0	0	0	0.093147	0	0	0	0.155633
XP_050555636.1	0.055582	0.097152	0	0	0	0	0	0	0.053783	0	0	0	0	0.843639
XP_050555644.1	0.016812	0	0	0	0.02601	0.048931	0	0.030292	0.17771	0.140697	0.197272	0.255789	0.17794	0.066657
XP_050555702.1	1.94339	2.6444	2.77337	14.1579	0.793137	5.31219	16.0586	2.46636	70.9415	87.3776	13.5862	21.848	42.9997	3.93335
XP_050555712.1	5.73449	2.1337	5.78543	18.8004	6.80624	4.42763	25.0773	4.89315	42.0249	50.4174	24.2268	14.5318	23.4877	22.8547
XP_050555720.1	3.49751	1.28251	3.17734	12.4983	3.73127	1.4243	5.19402	1.18647	28.9856	29.6093	9.31502	15.0075	11.0306	15.4373
XP_050555724.1	0	0	0.59137	0	231.621	0	0.155551	0	0.104101	0	0.28902	0	0.193693	0
XP_050555741.1	0	0	0	0	0	0	0	0	0	0	0	0	0	0
XP_050555750.1	5.94497	9.56841	4.64077	27.8729	9.27565	4.17021	16.5502	5.44073	41.9579	25.4202	13.233	9.55908	33.1112	55.6397
XP_050555753.1	2.394	2.66786	3.56316	4.07269	3.66941	3.81608	6.56549	2.4159	7.29822	26.5281	25.7204	30.1829	24.5312	2.69321
XP_050555755.1	0	0.160013	0	0.048675	1.18571	0	0.088557	0	0.05814	0.086016	0.16414	0.235475	1.052	0.247229
XP_050555763.1	0	0	0	0	0	0	0	0	0	0	0	0	0	0.224488
XP_050555764.1	0	0	0	0	0	0	0	0	0	0	0.977751	0.255743	0	0
XP_050555769.1	0	0	0	0	0	0	0	0	0	1.22157	0.243582	0	0.614003	0
XP_050555857.1	0.032353	0	0	0	0.109475	0	0	0	0.064014	0.089504	0	0	0	0
XP_050555860.1	0.022066	0	0	0	0	0.14936	0	0	0.371763	0.05524	0.05982	0	0	0.043347
XP_050555877.1	6.69772	2.85701	1.92	6.79697	2.19077	9.24405	15.1929	5.45697	26.4359	21.0522	13.2248	34.8802	30.0824	9.00852
XP_050555878.1	0.524351	0.034919	0.688187	2.20758	1.49622	2.87116	19.765	13.391	4.79408	6.1817	3.86221	13.2407	13.3827	5.80627
XP_050555879.1	0.678691	0.058152	0.387796	1.28167	0.966978	1.32442	5.252	4.20295	2.35823	7.22247	3.45122	7.71833	5.13389	1.59526
XP_050555891.1	0.149326	0.715303	0.105696	0.533583	0.071666	10.3452	7.22156	2.98899	3.70238	7.04209	2.21089	1.52448	2.02007	0.906849
XP_050555928.1	0.029197	0	0	0.144394	0.179255	0.112269	0	0.096429	0.43372	2.38678	2.66623	0.555588	1.88211	0.122489
XP_050556021.1	0	0	0	0	0.103075	0	0	0.083578	0	0.164543	0.165596	0	0	0
XP_050556031.1	0	0.414274	0	0	1.00516	0	0	0	0	0	0	0	0	0
XP_050556046.1	0	0	0	0.008609	0.111995	0	0	0	0.092635	0	0.01523	0.018382	0.094269	0.015328
XP_050556077.1	0.117117	0.149002	0.149033	0.782258	0.371033	123.656	0.337286	0.044934	149.407	114.242	7.73403	7.59729	0.353714	0.334633
XP_050556113.1	0	0	0	0.108141	0.068525	0	0	0.134838	1.76958	0.711333	1.88591	0.862185	0.262269	0
XP_050556170.1	0	0	0	0	0.121844	0	0	0	0	0.185322	0	0	0	0
XP_050556226.1	0	0.067273	0	0.056467	0	0.132793	0	0	0.051516	0.143213	0.07037	0.116741	0.183515	1.30345
XP_050556299.1	13.3762	25.528	17.7358	16.2063	20.1753	2.15098	14.0387	4.10606	21.1374	43.7846	32.9766	27.4183	25.9846	36.5011
XP_050556335.1	0.119991	0.103113	0.07326	0	452.895	0	0	0	0.150465	0.103535	0.425873	0	0	0
XP_050556337.1	0	0	0.188625	22.9983	0.631994	0	0	0.83108	159.898	22.4913	77.864	18.5484	8.67448	0.313205
XP_050556369.1	0.336241	0	0	0.07013	0.361161	0	0	0.183688	2.16326	210.909	131.82	7.21581	0.827326	3.41575
XP_050556393.1	0	0	0	0.033271	0	0	0	0	21.9321	37.84	0.795406	0	0.068148	0
XP_050556427.1	5.39063	2.68111	3.66057	18.3937	7.57266	6.60703	22.773	5.48262	34.5492	45.6718	16.458	17.3941	34.4897	47.8636
XP_050556457.1	0	0.038142	0	0.023123	0	0	0	0	0.04921	0.170294	0.040402	0	0	0.031166
XP_050556464.1	1.61225	1.02197	1.95374	5.71059	1.66195	1.15593	4.72183	0.791393	9.38742	8.94847	4.29975	1.81782	6.44222	4.23354
XP_050556518.1	0.033994	0	0	0.117322	0.335332	0	0	0	0.03631	0.339567	0.059193	0.056655	0.056919	0.087224
XP_050556523.1	0	0	0	0.114469	0.951006	1.15271	0.449513	0	0	7.23429	0.249892	0.064952	0.178946	0.199361
XP_050556526.1	0.053183	0	0	0.018851	0	0	0	0	0	0	0	0	0.031414	0
XP_050556547.1	1.88311	1.99891	0.775895	5.60351	3.28034	0.42077	1.87351	0.873571	10.892	24.4505	6.56744	1.98247	5.05393	8.13931
XP_050556549.1	1.23549	0.118653	0.056104	0.185954	4.43744	0.203049	0.223986	0	1.56093	0.195515	0.103369	0.101202	0.205859	0.16399
XP_050556550.1	0.086501	0	0	0	0	0	0	0	0	0.158895	0	0.087365	0	0.05573
XP_050556568.1	0.444282	0.286725	0.310921	0.322007	0.853987	0.305509	0.503064	0.295375	0.627166	1.27172	1.28306	0.490624	0.848828	0.13219
XP_050556573.1	0	0	0	0	0	0	0	0	2.97141	0	0	0	0	0
XP_050556574.1	0	0	0	1.08242	0	0	4.99784	3.42184	1.04839	3.64453	3.6193	2.60114	10.4786	0.515248
XP_050556575.1	0	0	0	1.08242	0	0	4.99784	3.42184	1.04839	3.64453	3.6193	2.60114	10.4786	0.515248
XP_050556578.1	0	0	0	0	0	0	0	0	0	0	0	0	0	0
XP_050556579.1	0	0	0	0	0	0	0	0	0.0502	0.076652	0	0	0	0
XP_050556580.1	0.074293	0.27849	0.110054	0.145252	0.065114	0.070176	0.143282	0	0.912348	0.221488	0.080373	0.049904	0.157268	0.105503
XP_050556587.1	0.011922	0	0	0.014294	4.75058	0	0.034427	0	0.198408	0	0.064408	0.030928	0.745095	1.67084
XP_050556588.1	0	0	0	0.029734	0	0	0	0	0	0	0.279012	0	0.099142	0.055164
XP_050556591.1	2.15068	2.05392	0.129225	4.55616	5.3075	1.34972	1.25317	0.292799	6.23638	6.97519	1.34456	5.20928	7.61703	2.60481
XP_050556607.1	0.539881	1.4337	0.364489	2.30299	3.45736	0.346209	1.26302	0.679327	7.77081	6.8189	3.05908	0.43648	0.839258	4.8326
XP_050556636.1	0.275826	0.370486	0.120834	0.814651	1.07953	0.134562	1.00503	0.256339	5.03016	1.66454	0.771301	1.13194	1.25076	0.652722
XP_050556680.1	0.05192	0.163982	0.016405	0.434364	0.516198	0.043348	0.049253	0.022966	1.24137	0.639617	0.046948	0.221254	2.47849	1.09762
XP_050556723.1	30.0693	2.91862	2.78903	14.5982	13.9317	4.24456	11.2159	3.76082	22.3514	27.0128	13.2335	12.3339	14.5337	8.68323
XP_050556725.1	1.91705	0	0.048725	0	0.180897	0	0	0	0.021936	0.129187	0	0	0	0
XP_050556726.1	0.267294	0.450121	0.23304	0.931348	0.711191	0.123508	0.596789	0.185732	5.53847	5.46618	0.736713	0.268738	0.735431	2.79073
XP_050556727.1	0	0	0	0.048365	0	0	0	0	0.051211	0	0	0	0	0.06022
XP_050556732.1	0	0	0	0	0	0	0	0	0	0	0	0	0	0
XP_050556733.1	0	0	0	0	0	0	0	0	0.102293	0	0	0	0	0.061343
XP_050556735.1	0.082641	0	0	0.562102	0	0.720365	0.514292	0	0.998831	0.328584	0.179372	0.33921	0.525967	1.0814
XP_050556737.1	0.567068	0.086627	0.228625	0.838865	0.300288	1.34605	0.489956	0.14157	1.41612	1.8858	0.906266	0.534591	1.96847	2.16818
XP_050556753.1	1.24035	0	0	0	0.143804	0	0	0	0	0.207373	0	0	0	0
XP_050556754.1	2.02235	0.038585	1.08598	0.751023	0.265181	0.554135	1.59945	0.282246	5.94642	2.06291	0.374084	0.354255	0.926821	1.11399
XP_050556756.1	1.59778	2.372	1.19744	3.10895	2.84698	0.290359	0.472838	0.147121	4.64666	3.21532	0.435035	0.578817	2.57204	4.39151
XP_050556757.1	0	0	0	0	0	0	0	0	0	0.568079	0.608593	0	0	0
XP_050556777.1	0.682965	1.96598	0.854917	4.6308	0.666028	0.555951	4.28858	1.24547	15.244	22.7765	3.68103	12.4362	19.9868	2.23846
XP_050556886.1	0.739766	0.576856	0.440154	1.83469	6.4226	0.406569	1.48602	0.373821	7.16914	6.68305	3.39585	1.35655	4.24574	2.68807
XP_050556907.1	0.201454	0.147587	0.078241	0.20497	2.72749	0	0.329063	0.025572	2.03338	1.73961	0.408201	0.098968	2.08232	4.77236
XP_050556914.1	0.019604	0	0.028905	0	0.090434	0	0	0	0	0.228891	0.053288	0.049404	0.138109	0
XP_050556915.1	0.967576	1.57843	0.441326	1.77557	8.5243	0.464202	1.71404	0.901682	5.50091	7.98018	4.01199	1.66163	4.19142	2.57048
XP_050556928.1	0	0	0	0	0	0	0	0	0	0	0.197464	0.18998	0.13008	0
XP_050556934.1	4.28818	3.09857	3.72858	17.0223	5.71926	2.34429	3.56767	3.46149	23.1652	21.0951	9.29982	3.73506	12.4375	17.3208
XP_050556935.1	0	0.108706	0	0	0	0	0	0	0	0	0.228018	0	0.152887	0.084514
XP_050556948.1	0	0	0	0	0	0	0	0	0.110131	0.14502	0.152274	0	0	0
XP_050557006.1	0.172063	0.072136	0.053437	0.302889	0.719653	1.16495	0.47935	0.109577	0.559004	0.997836	1.77762	0.290185	1.21057	0.160182
XP_050557020.1	0.01069	0	0	0.018969	62.345	0	0.123571	0	0.071172	0	0	0	0.027835	0.338696
XP_050557159.1	0	0.903202	140.362	5.64821	1.36431	13.3295	1.55081	1.70477	119.998	453.992	479.508	6.33335	6.82641	3.96656
XP_050557250.1	0	0	0	0	0	0	0	0.178797	8.10153	270.62	6984.89	6.30783	91.9289	0.54077
XP_050557310.1	2.49885	0.145255	0.88783	0.90169	1.48893	0.041559	0	0.811127	3.30637	293.049	108.215	1193.25	17.597	1.42466
XP_050557332.1	0.046125	0	0.084068	0	346.466	0	0	0	0.087344	0	0	0	0	0
XP_050557373.1	6.03643	4.80394	6.49387	47.4498	3.81456	1.93808	12.003	1.88081	44.7527	46.9849	18.7004	11.1434	32.3743	25.1213
XP_050557376.1	0	0	0	0	0.178573	0	0	0	0	0.076099	0	0	0.789802	0
XP_050557404.1	0.019088	0.046989	0.023273	0.007155	33.6179	0	0	0	0.00665	0.224108	0.130572	0	0	0
XP_050557417.1	0.049999	0.040224	0.181991	0.028546	88.1741	0.027957	0	0	0.062851	0.043426	0.085721	0	0.041517	0.033565
XP_050557426.1	0.04068	0.013189	0.009915	0	58.2874	0.0163	0	0	0.038867	0.013052	0.051594	0	0.016474	0.028348
XP_050557472.1	0	0.072191	0	0.066862	0.015979	0.047303	0	0	0.551129	0.054418	0.743507	0.241939	0.267089	0.411068
XP_050557514.1	0	0	0	0	18.6814	0	0	0	0	0	0	0	0	0
XP_050557587.1	0.029172	0	0.062942	0	143.286	0	0.097155	0	0.056627	0.093887	0.089906	0.176924	0.239592	0.271526
XP_050557603.1	0.030858	0	0	0	54.4256	0.089301	0	0	0.032677	0	0	0	1.23028	0.034942
XP_050557625.1	8.59758	8.56414	15.6096	11.0985	14.6354	2.15772	7.20939	0.978295	46.5111	11.6287	3.39077	2.68079	23.5625	16.2565
XP_050557631.1	0.035667	0	0	0.027495	135.802	0	0	0.030692	0.045298	0.067831	0.065102	0	0.23206	0.094448
XP_050557753.1	0.323037	0	0	0.401148	0.343117	0.404915	0.430614	0.38828	1.69708	0.17925	0.817332	0	0	0.900681
XP_050557932.1	0.280518	0	0	0	0.051392	0.102769	0	0	0	48.2337	0.081535	0.078976	0	0.126976
XP_050557936.1	0	0	0	0	0.572477	0	0	0	0	0	0	0	0	0
XP_050558137.1	0.943722	0.445624	0.377193	5.21899	0.841294	0.287664	0.473484	0.110388	7.8205	4.50082	1.47088	0.997052	2.98895	1.24167
XP_050558184.1	0.036838	0.402063	0.022386	0.262717	0.019972	0.240822	0.518734	0.044221	5.82624	0.385534	1.67616	1.27321	2.47794	0.217883
XP_050558195.1	0	0	0	0	0	0.043569	0	0	0	0	0	0	0	0
XP_050558196.1	0	0	0.069076	0.012928	0.076774	0.072389	1.55751	0	0.016306	0.045919	0.111847	0	0.05841	0
XP_050558197.1	0	0.017926	0	0	0.104402	0	0	0	0	0.017883	0	0.015249	0	0.012884
XP_050558319.1	2.54714	0.738904	1.64662	2.09455	2.91238	0.858679	1.90799	0.965335	24.8936	19.8566	7.71601	3.66883	19.1511	20.7719
XP_050558330.1	0.37716	0.486406	0.17365	0.945944	0.795264	0.659019	1.59683	0.101532	7.40867	4.40595	1.31952	3.94856	5.5399	0.855704
XP_050558348.1	0.149248	0.706062	0.13996	0.155993	174.524	0	0.321662	0	0.041368	0.430184	0.331116	0.439765	0.35026	0.389141
XP_050558355.1	0.371368	0.663222	0.911411	0.601386	7.68327	0.138486	0.447237	0.134607	0.978778	16.4258	0.314025	0.987026	2.46659	0.54386
XP_050558396.1	0	0.150232	0	0.079274	0.429556	0	0	0.145683	0.109157	0.771148	1.62936	5.9267	9.16878	1.35139
XP_050558397.1	0.180069	0.320575	0	0.067357	1.71933	0	0	0	16.9103	12.8318	1.79342	1.74113	1.53057	1.78621
XP_050558403.1	0.022155	0	0	0	53.346	0.007865	0.013454	0.006273	0.008653	0.220515	0.012818	0	0	0.029491
XP_050558405.1	0.04209	0	0	0	27.8828	0.02004	0	0	0.023232	0.090903	0.031851	0	0	0.024186
XP_050558419.1	1.68258	0.37791	0.873651	0.881572	1.21323	0.232941	1.28045	0.331694	8.96064	6.79373	1.14167	1.80313	7.42702	8.00671
XP_050558432.1	0.032264	0.010573	0.08667	0.003738	119.449	0	0.031997	0.004816	0.059306	0.187999	0.045461	0.071162	0.056335	0.018238
XP_050558493.1	1.2809	2.67719	2.01147	17.626	7.37434	18.6951	32.8363	46.0771	38.5183	191.387	120.909	471.04	125.768	25.1628
XP_050558500.1	0	0.115838	0	0	0.075242	0.080095	0	0	0.224511	0.115244	0	0	0	0.841634
XP_050558512.1	0.147164	0	1.14949	0	0	0	0	0	0	0	0	0	1.20948	1682
XP_050558518.1	0	0	0.740127	0	0.191473	0.104931	0	0	0	0	0	0	0.862365	1416.44
XP_050558521.1	0.081843	0	0.66693	0	0	0	0	0	0	0	0.136942	0	0.86251	2179.11
XP_050558524.1	0.045822	0	0	0	0.050346	0	0	0.039613	1.30252	0.180819	0.153579	0.075205	0.095867	0.113279
XP_050558542.1	0	0	0	0	0	0	0	0	0.4556	0	0	0	0	5.54118
XP_050558546.1	0	0	0	0.177629	0	0	0	0.390332	0	0	0	0	0	0.196119
XP_050558552.1	0.476248	0.117345	0.586998	0.497989	4.9186	0.129834	0.305944	0.142655	2.43783	5.32149	1.79394	0.114429	0.802418	1.6935
XP_050558553.1	0	0	0	0	0	0.034514	0	0	0.03787	0.050899	0.109944	0.05161	0.105518	0
XP_050558569.1	0.79396	0.942612	0.132371	2.27045	0.193276	0.392156	1.27045	0.184247	6.88335	5.90621	0.625965	1.11227	2.54888	1.2589
XP_050558600.1	0.014352	0	0	0.022441	0.073541	0	0	0	12.9444	9.89173	2.54521	0.409604	1.31519	0.086161
XP_050558614.1	1.94056	3.33215	1.81283	16.6308	2.51876	2.31931	7.64515	1.84698	23.5038	22.6389	4.76227	10.1302	15.8493	8.69722
XP_050558615.1	0.029873	0	0	0	0	0.123687	0.199208	0	0	0	0	0	0.113114	0
XP_050558616.1	0	0	0	0	0	0	0	0	0	0	0	0	0	0
XP_050558617.1	0.002401	0.011621	0.008792	0	15.2874	0	0	0.002035	0.0112	0.044633	0.012312	0.011688	0.015909	0.003188
XP_050558622.1	0.028809	0	0	0	24.6966	0	0	0.004891	0.073165	0.037973	0.035744	0.037501	0.065831	0.053646
XP_050558696.1	0.015041	0.0388	0	0.018033	0.5005	0.101757	0.083852	0	0.170151	0.164299	0.074954	0.039026	0.24032	0.454017
XP_050558726.1	0	0	0.055165	0	28.8383	0	0	0	0	0.078392	0.159428	0	0.618992	0.187774
XP_050558856.1	0.338901	0	0.097595	0.093406	104.288	0.132383	0	0	0.721231	1.38974	59.1394	0.067671	0.419509	0.156105
XP_050558890.1	15.4862	1.55232	173.593	9.06743	7.16361	0.356759	0.743156	1.62388	14.2538	26.7605	40.4727	24.6444	50.318	4.65632
XP_050558908.1	0	0	0	0	0.152484	0	0	0	0	0	0.280457	0	0	0.22129
XP_050558921.1	0	114.661	0.497491	5.98477	1.43416	0	2.87867	8.79698	9.41276	16.0411	223.054	26.0709	125.195	192.674
XP_050558953.1	0.2709	0	0	0.410096	0.397972	0	0	0	1.5591	0.576895	0.318806	0	0	0.471541
XP_050558954.1	0.228306	0.140817	0.097121	0.787036	0.11698	0.725759	0.78423	0.098164	1.02237	0.856381	1.05426	0.437917	0.664577	3.12721
XP_050559002.1	0.310512	0	0	0.077464	2.30901	0	0	0	0.032555	0.13013	0	0.085652	0.058157	0.139029
XP_050559009.1	0.01807	0.711185	0.175715	0.041192	186.099	0	0.03308	0.061698	0.2859	0.335434	0.215954	0.059418	0.444143	0.995702
XP_050559015.1	0	0.028954	0	1.03481	0	0.216191	0.356734	0.045365	527.162	574.99	317.762	38.1086	12.9893	0.539508
XP_050559016.1	0.075282	2.4642	0	5.27119	4.79901	2070.79	233.32	5.99323	9.25929	7.24542	6.79244	1.98209	2.81686	8.75886
XP_050559052.1	0.795994	0.268539	280.661	49.1975	3.84417	11.7473	0	0	0	1.95894	9.8212	83.0373	1.1104	0.431836
XP_050559187.1	4.53504	2.63515	183.49	14.2457	7.56055	0.598666	0.349864	1.06935	11.21	8.7426	47.6569	11.1586	23.4949	0.365271
XP_050559188.1	3.54657	1.55693	51.4325	7.13087	3.06317	0.449487	0.498539	5.52946	7.93991	6.49346	80.8989	7.09852	19.7693	0.39902
XP_050559256.1	14.9179	1.27519	2.7763	11.8115	32.2653	0.426819	0	0.435201	19.3331	2.47336	1.05771	1.09109	49.0764	85.3185
XP_050559292.1	0	0	0	0	0	0	0	0	0	0	0.080852	0	0	0.289688
XP_050559314.1	0.013305	0.067217	0.025438	0	0	0	0.383906	0	0.026226	0.036474	0.107661	0	2.21782	11.5904
XP_050559331.1	1.28122	2.07956	0.841517	8.33889	0.648844	1.49617	2.89862	0.640714	9.97446	9.41171	2.80862	2.65642	2.26684	5.4801
XP_050559337.1	0	0	0.363239	0.153747	0.143278	0	0	0.056602	0.932714	0	4.19596	0.330054	0.556571	1.24421
XP_050559338.1	0.044056	0	0	0.06244	0.205651	0.109292	0	0	0.243617	0.081497	0	0.216245	0.589153	2.23183
XP_050559339.1	0.106927	0	0.028795	0.152363	0.498904	0	0	0	3.02823	0.412876	0.437761	0.060319	2.57026	4.00349
XP_050559340.1	0.423503	0	0.087925	0.576391	2.65722	0	0.22212	0.05162	1.66978	0.49158	0.414568	0.199522	3.39909	5.67051
XP_050559354.1	0.312243	0.04704	0.028364	0.894174	15.4408	0.104813	0.136339	0.019744	5.82891	0.357018	0.039589	0.092453	2.32459	2.14613
XP_050559369.1	0.807826	0.154705	0.203672	1.42689	4.0409	0.260885	0.15174	0.062006	6.84516	0.801793	1.30657	0.508214	5.49324	6.59971
XP_050559416.1	1.68586	0.128784	0.341979	3.61159	7.23627	0.177036	0.12624	0.117726	14.694	0.993944	0.306368	0.09055	15.1741	11.6247
XP_050559466.1	1.81791	1.17745	1.69516	4.47695	2.60644	138.663	6.21651	2.10593	12.0025	15.2858	4.28181	2.84635	9.27096	4.96622
XP_050559503.1	1.97625	0.812617	0.939606	4.88312	6.80313	0.826967	3.92302	0.855082	19.9271	11.0356	2.34853	1.3849	6.82394	28.6704
XP_050559504.1	0.457343	0.997833	0.211731	2.3937	0.706589	0.172522	0.674428	0.181426	6.6723	3.62911	0.933551	1.66219	2.35866	0.700678
XP_050559507.1	1.17453	1.80709	0.841677	4.34149	1.23704	0.653763	1.97166	0.879371	9.49998	13.9095	4.51214	3.93462	5.23975	3.29021
XP_050559523.1	2.1024	0.785271	1.12507	4.31784	1.6097	0.760692	1.76117	0.401093	8.85419	8.62471	1.34879	2.06178	3.89828	2.37461
XP_050559558.1	0.017178	0	0	0.030774	0	0	0	0	0.032123	0.147559	3.0898	0.044574	0	0.036162
XP_050559566.1	5.0558	3.23792	6.1404	15.9084	7.61024	4.70137	9.01168	2.06323	50.8635	36.2545	9.87608	8.42624	12.5852	10.7503
XP_050559625.1	1.89393	1.26568	0.681266	3.4902	4.17359	0.695434	2.41941	0.630671	7.66514	10.3218	4.36959	2.50389	4.19983	5.33917
XP_050559641.1	2.22834	4.77289	2.0434	9.67863	14.0611	1.13823	4.83148	0.985604	24.1566	27.2743	13.4978	10.2872	7.18129	22.7436
XP_050559694.1	2.49572	2.10702	1.36801	8.06924	2.54667	1.60922	7.39239	0.853092	20.1355	29.6915	7.85926	6.30542	13.694	28.1484
XP_050559697.1	1.40523	0	0.498978	1.72405	8.07226	0.058251	0	0.144161	3.75643	2.1469	0.120607	0.234928	5.80723	8.31669
XP_050559737.1	0.188714	0.11996	0.297328	0.167394	0.21688	0.411921	0.521375	0.244197	1.12212	6.29862	5.22927	1.01844	1.26097	1.56358
XP_050559747.1	0.036267	0.093591	0.959753	1.13727	0.122443	12.0104	0	21.9807	1.43628	13.4726	6.55316	6.82636	32.5033	7.71903
XP_050559754.1	6.71734	0.182662	1.22857	5.01993	20.4778	0.052152	0.348152	0.081191	15.1803	2.09041	0.726227	0.237228	25.521	32.6144
XP_050559779.1	0	2.67159	0.154527	0	39.0356	0	0	0	0.916575	0.833567	1.44729	0.526975	0	0.75053
XP_050559781.1	10.5392	9.64701	2.4061	17.1165	20.5654	0.799497	2.4796	1.26629	35.1778	16.4023	6.80785	1.94504	7.88689	33.1147
XP_050559848.1	12.968	43.7573	11.867	36.846	23.1644	21.6863	27.8679	3.7408	30.2371	40.6293	46.7026	33.7698	41.165	35.8876
XP_050560118.1	0	0	0	0	2.02277	0	0	0	0	0	0	0	0	0.680316
XP_050560138.1	0.569316	1.15936	3.02398	5.34659	3.36528	27.5077	31.2082	3.42851	23.2873	36.8869	24.5894	13.1359	41.5698	33.7288
XP_050560186.1	0.320995	0.422705	0.116323	0.841073	0.689123	0.392823	0.583061	0.077677	14.6892	14.1198	5.79887	2.09504	4.18957	3.03409
XP_050560217.1	0	0	0	0	0.012504	0.082403	0	0.010919	0.080814	0.496944	0.066809	0	0.057077	0.032427
XP_050560264.1	3.23434	1.07438	0.65443	6.14326	2.67598	1.59007	3.13342	0.850938	11.5464	61.4346	14.1302	6.49773	19.813	9.65746
XP_050560282.1	0.52712	0.298558	0.512869	0.745295	0.510452	0.343757	0.604865	0.238692	5.06597	5.62995	1.26509	0.661997	2.06488	0.912943
XP_050560362.1	0	0	0	0	0	0	0	0	0	0.226952	0	0	0	0
XP_050560382.1	0.044872	0	0.195128	0	151.691	0	0	0	0.108513	0	0	0	0	0.112809
XP_050560412.1	0	0	0	0	0	0	0	0	0	0	0	0	0	0
XP_050560413.1	0	0	0	0	0.03659	0	0	0	0	0.297355	0.122592	0.268123	0.069197	0
XP_050560436.1	0	0	0	0	0	0	0	0	0	0	0	0	0	0
XP_050560453.1	0.042958	0.068637	0.017422	0.012703	0.069722	1.94345	0.541717	0	0.048426	0.023831	0.067184	0.022699	0.057596	0.054376
XP_050560477.1	0	0	0.015207	0.005083	13.294	0	0.022709	0	0.007299	0	0	0	0	0
XP_050560517.1	0	0	0	0	0.628613	0	0	0	0.213829	0	0	0	0	0
XP_050560606.1	0.202668	0	0.088007	0	0	4.64485	0	0.091162	1.27426	0.177504	0.357375	0	23.836	1.3797
XP_050560745.1	0.013108	2.12568	0.020331	0.035412	0	0.201065	0.979329	0.198539	0.662478	0.127571	0.238644	0.037142	0.235919	0.342414
XP_050560859.1	0	0	0	0.915844	0.261042	0	0.446213	0	10.768	0.97554	2.72859	0	0.275978	0.407442
XP_050560865.1	0.012093	0.01781	0.183186	0.249136	0.22821	5.10969	0.087595	0.416609	0.946225	1.37174	0.394465	1.04279	2.97742	0.169702
XP_050560901.1	3.94711	5.50971	1.13814	6.51379	1.53713	2.1238	7.11174	1.51341	9.88957	5.6504	4.15422	4.55504	83.1104	18.8653
XP_050560956.1	0	0	0	0	0	0	0	0	0.402087	0.08477	0	0	0	0.050035
XP_050560971.1	0	0	0	0.050819	0.247362	0	0	0	0.060698	0.081696	0.346993	0	0.910347	138.911
XP_050560975.1	0	0	0	0	0	0	0	0	0	0.113028	0.241396	0	0	0
XP_050561034.1	0.096984	0.756693	0.233895	0	188.61	0	0	0.041972	0	0.332044	0.16917	0	0	0
XP_050561081.1	0.299622	0	0.355462	0.126295	293.091	0	0	0.023654	0.184645	0.050047	0.212564	0	0.062093	0.593491
XP_050561115.1	0.147117	0	0.042786	0	63.1926	0	0	0	0	0	0	0.165595	0	0
XP_050561130.1	19.6523	0.420647	0.347673	15.4185	0.518055	0.953299	1.92354	0.452005	3.27584	3.46614	1.90793	1.72047	4.84985	1.56287
XP_050561174.1	6.82251	2.73386	1.23087	4.03027	1.66347	32.7997	10.922	1.8402	24.1015	15.6077	9.73447	10.2471	14.6114	7.46015
XP_050561202.1	0	0	0	0	51.148	0	0	0	0	0.364268	0	0	0	0
XP_050561267.1	0.342032	0	0.124215	0	0.742176	0	0	0.043863	0.391385	0.455354	0.348386	0.085594	0.602539	8.60662
XP_050561354.1	0.019715	0.02951	0.546896	0.013718	111.039	0.213903	0.099147	0.132584	0.113346	0.086132	0.061845	0.057468	0.327726	0.024157
XP_050561466.1	99.5459	0.4645	9.72095	2.66293	1.25664	2.63072	0.151811	0.058989	0.989963	0.33914	6.99063	8.50765	21.9322	1.09099
XP_050561555.1	0	0	0	0	0	0	0.0374	0	0.025542	0.03747	0.035478	0.065131	0.067502	0
XP_050561594.1	0.488996	0.928999	0.123512	2.94826	0.782443	3.7897	0.419304	0.153425	16.2275	4.1219	2.1252	16.1124	5.86077	3.17831
XP_050561602.1	0	0	0	0	0	0	0	0	0	0	0	0	0	0
XP_050561639.1	0	0	0	0	0	0	0	0	0.067742	0.287502	0.213668	0	0	0
XP_050561640.1	0	0	0	0	0	0	0	0	0	0.194111	0	0	0	0
XP_050561665.1	0	0	0	0	0	0	0	0	0	0	0	0	0	0
XP_050561667.1	1.20155	0	0	0	0	0	0	0	0	0	17.1216	0	0	0.522679
XP_050561675.1	0.466294	2.90564	4.70037	1.33659	5.71612	2.02939	3.84978	0.117301	3.53278	4.05232	8.28126	1.38602	3.69643	44.3324
XP_050561724.1	0.03092	0.09275	0	0.111175	0.104704	442.443	0.61836	0.164758	0.978566	0	0	0	0	0.064636
XP_050561770.1	5.35531	1.49024	1.38303	9.16692	10.642	0.334839	0.570764	0.083223	25.6745	5.24365	1.04297	1.38752	22.9168	21.7258
XP_050561893.1	0	0	0	0	0.173443	0.225077	0.685588	0	0	0.243268	0	0	0	0
XP_050561923.1	1.86836	1.49408	1.70203	11.2117	8.96145	1.10216	3.87352	2.5159	12.2704	16.7423	10.8315	6.84225	13.6977	15.3645
XP_050561932.1	0	0	0.045144	0	0	0	0	0	0.063316	0.353739	2.43889	0.087607	179.738	665.924
XP_050561985.1	0	0.847887	527.735	22.6418	25.1427	0	0	0.090171	2.51972	0.61585	0.707234	6.4537	9.06244	5.09702
XP_050562035.1	0	0	0.090747	0	0	0	0	0	0	0.134018	0	0	0	0
XP_050562105.1	0	0.266398	0	0	0	0	0.707632	0.411518	0	0	2.18363	0	0	0.750386
XP_050562161.1	0	0	0	0.04113	0.029256	0.120454	0.790239	0	0.064156	0.44208	0	0	0.329337	31.1286
XP_050562184.1	0	0	0	0	0	0	0	0	0	0	2.73333	0	0.082646	0
XP_050562289.1	0	0	0	0	0	0	0	0	0.249055	0.169037	0	0	122.229	85.1845
XP_050562370.1	0	0	0	0	0	0	0	0	0	0.218581	0.224059	0	0.304191	0
XP_050562419.1	2.82193	0.665277	0.632761	0.408383	0.564039	1.90886	3.94662	0.380407	1.55031	1.10969	2.98128	3.26509	1.47064	0.799909
XP_050562504.1	2.40393	2.45893	1.88673	28.9936	2.14701	1.38645	8.73155	2.1685	24.2993	19.1414	10.4429	6.89165	20.0754	4.02729
XP_050562586.1	0	0	0.739044	0.567468	0.341125	0	0	0	0	0.274377	0	0	0	0
XP_050562621.1	0	0	0	0	0	0	0	0	0.082182	0.337202	0.217135	0	90.1651	74.0581
XP_050562688.1	1.15881	2.15689	1.09234	5.63434	1.71896	0.394797	1.99863	0.798785	8.8406	9.24644	6.36376	2.26398	7.33605	4.49265
XP_050562697.1	0	0	0	0	0.824942	0	0	22.3973	0.191201	0.474668	1.23128	0.777624	0	0
XP_050562699.1	0	0	0	0	0	0	0	0	0	0	0	0	0	0
XP_050562701.1	0	0	0	0	0	0	0	0	0	0.230703	0	0	0	0
XP_050562818.1	0.027248	0.180001	0	0	82.5574	0.223949	0.123949	0	0.051288	0.132926	0.078331	0.039987	0.20468	0.374041
XP_050562852.1	0.049922	74.1374	0.038914	0.5191	10.9624	0.254792	2.89047	0	145.423	0.203782	0.842746	9.46868	310.541	50.2352
XP_050562856.1	0	0	0	0.434273	0.564328	76.3762	0.234322	0.054642	197.706	100.6	13.9736	0.839215	0.13408	2.12471
XP_050562861.1	0	0	0	0	0.0651	0	0	0	0.016594	0.024624	0.1138	0	0.043866	0.035636
XP_050562876.1	0.1509	0	0.060626	0.039242	312.83	0	0	0	0.064791	0.18101	0	0	0	0
XP_050562882.1	0.179438	0.236534	0.815109	0	850.353	0	0	0.109284	0.155073	0.212797	0.438243	0.099766	0.289857	0.082071
XP_050562888.1	0.196787	0.222783	1.33979	0.104137	1765.44	0	0.123252	0.343722	0.081707	0.117269	0.681245	0	6.22283	0.333445
XP_050562925.1	0	0	0	0	0	0	0	0	0.122267	0.159239	0.315149	0	0	0.118171
XP_050563060.1	0.193863	10.2337	0.996472	8.09326	3.65618	9.73992	106.904	134.142	50.0599	67.3988	423.289	137.797	202.643	14.9165
XP_050563074.1	0	0	0	0	0	0.086304	0	0	0.237441	0	0.129822	0	0	0.373356
XP_050563119.1	0	0	0	0	0	0	0	0	0	0	0.091708	0	0	0
XP_050563138.1	0.235937	0.060585	0.125502	0.195265	0.06357	0.167615	0.138909	0.618036	216.593	16.7765	85.8055	0.363101	0.196019	0.072506
XP_050563139.1	0.020138	0	10.6173	0.027623	0.84914	0.077997	0	30.4337	28.6724	0	0.062407	0	0	0
XP_050563142.1	1.53546	0	0.214085	0.725022	0	0	0	1.60074	1.0876	51.26	42.5821	37.3157	44.0839	0
XP_050563147.1	0.138796	0	0.582402	0.164765	122.999	0	0	0	1.29847	8.19611	0.119834	0.117159	0.240505	0.267491
XP_050563153.1	0	0	0	0.086554	16.6044	0	0	0	1.43851	0	0.184554	0	0	0.142725
XP_050563181.1	19.6182	0.087097	0.787609	1.05849	0.363836	0.118525	0.048612	3.71737	1.79818	3.21165	33.6414	1.53312	23.7103	104.055
XP_050563223.1	0.027492	0	0	0.048516	24.3901	0	0	0	6.15408	3.69093	0.084688	0.039479	0.121222	0.063866
XP_050563226.1	0	0.036591	0.035865	0	0.972505	0.049737	0	0	0.448056	0.324001	0.154522	0	0.049356	0.027988
XP_050563228.1	1.15356	15.154	286.266	25.4972	25.3765	0.316931	0.24768	2.47579	32.699	37.4979	9.72039	42.3733	159.11	10.6209
XP_050563237.1	6.98464	7.85672	1.61804	8.80418	10.8701	2.26103	5.47193	1.86256	20.7762	18.2089	13.7502	13.0338	23.7075	15.0936
XP_050563241.1	3.74888	3.10096	1.40644	3.35941	3.43774	0.944243	0	0.828818	6.39472	7.30935	11.7558	7.98271	21.2762	8.74369
XP_050563250.1	0.046865	0.091215	0.056536	0	409.067	0.053725	0	0.081068	0.101148	0.128368	0.080594	0.077007	0	0.118965
XP_050563284.1	0	0	0.14371	0.128701	0	0	0	0.238581	199.029	0.093713	4.41516	0.09114	0	0
XP_050563289.1	0	0	0.125605	0	0.097765	0	0	0	0	0	2.82631	0	0	0
XP_050563365.1	0.02739	0	0.022993	0	0.079124	0	0.044528	0	0.060937	0.37938	0.124425	0.080177	0.054449	0.092733
XP_050563406.1	0	0	0	0	0	0	0	0	0	0	0	0	0	0
XP_050563411.1	126.489	2.1824	1.50483	30.3041	1.87083	3.75697	4.60898	0.3366	2.50566	5.29044	26.0364	35.7095	24.255	0.284243
XP_050563425.1	0	0.256213	0	0.118876	0	0	0	0	5.25743	6.95628	2.42192	1.19261	1.07248	0.050063
XP_050563447.1	0	0.031129	0	0.044706	0	0.302754	0	0	0.210143	0	0	0	0	0
XP_050563494.1	0.025027	0.048556	0.042719	0.245397	70.9513	0.037456	0.483625	0.200293	0.530979	2.51451	2.46371	2.34457	1.46858	0.06043
XP_050563508.1	1.97055	1.05399	0.823162	9.91069	1.37651	0.765293	5.3251	1.32032	19.9982	25.8842	10.9307	7.15927	13.3429	16.2684
XP_050563521.1	0.024416	1.15202	0.050512	1.10728	0.277273	1.63244	8.14891	0.387824	65.2051	57.0539	7.0773	1.19835	47.0901	0.139346
XP_050563542.1	0.181261	0	0	1.95891	0	0	0	0	4.35118	0	0	0	2.91379	0
XP_050563564.1	0	0.824314	0	0.403408	0.480957	0	1.04342	0	2.58997	9.48545	5.75631	0.056232	0.764801	0.187816
XP_050563619.1	0	0	0	0.044518	0.144299	0.145615	0	0	0.235864	0.902768	0.828501	0	0.091445	0
XP_050563745.1	0	0	0	0.048689	0.016098	10.362	0.060316	0	0.092137	0.014524	0.014362	0	0	0
XP_050563875.1	0.007622	0	0	0.041168	0	0	0.022064	0	0.101501	0.486778	0.398775	0.165476	0.134418	0.079075
XP_050563891.1	0	0.285289	0.048037	0.344558	1.02663	328.439	2.03568	0.626586	1.74642	10.8206	28.9797	0.065097	0.130699	0.042857
XP_050563980.1	0	0	0	0	0	0	0	0	0.232774	0	0.229794	0.254601	0	0
XP_035429114.2	0.010658	0	0.05368	0.074664	0	0	0	0	0.047079	0.098539	0.385968	0.394734	8.87905	1.05896
XP_035429215.2	0.103214	0.088737	0.065984	0.17919	0	0.019492	0.132505	0.061784	0.916168	0.549642	1.39021	0.233177	0.365616	0.193705
XP_035429310.2	0	0	0	0	0.224025	0	0	0	0	0	0.169589	0	0	0
XP_035429331.2	0.030609	0	0.047837	0.343871	0.164218	0	0	0.142943	9.72866	23.2344	23.7153	6.55253	5.67412	0.373948
XP_035429543.2	8.46394	9.36011	7.82692	28.6389	27.3488	1.83183	9.24244	2.4757	25.3859	33.9303	17.7899	8.1313	22.9616	16.1703
XP_035429558.2	0.908573	24.2317	21.9872	23.0219	1.52124	8.44254	17.338	2.30636	15.4755	22.9837	51.2353	9.046	47.4714	25.0365
XP_035430051.1	0	0.02371	0.0354	0.130296	0	0.352134	0	0.02252	37.3519	55.2332	7.79661	0.86859	7.29974	0.092091
XP_035430219.1	18.3924	25.6214	15.0135	59.0575	3411.51	18.6507	45.5089	16.7921	59.4734	136.198	79.008	88.6031	86.2312	75.7246
XP_035430436.2	0.40572	0.534457	0.37475	1.10853	14.6138	0.371492	2.61687	1.01493	5.11141	13.6904	6.71474	2.34604	9.46067	3.29891
XP_035430460.2	3.02593	4.94909	1.73766	33.1323	5.8671	1.96967	8.46382	2.75859	20.0116	21.0475	10.4332	16.9133	19.7878	16.4474
XP_035430480.2	0.00712	0	0	0.014185	12.3968	0.013439	0.022918	0.032058	3.36114	4.67977	0.988121	0.63541	0.530638	0.050245
XP_035431337.2	0.046391	0	0.116849	1.12117	0.181399	0.135722	18.368	0.035686	0.399973	0.205311	0.355175	0.204978	0.846535	0.266683
XP_035431393.1	0	0.223769	0.270515	0	539.699	0	0	0.038732	0.061782	0.649328	0.234459	0	0.204393	0.057529
XP_035431477.2	0.158329	0.090615	0.074135	0.083937	174.808	0.039109	0	0.051841	0.181502	0.292411	0.208444	0.038523	0.162568	0.0325
XP_035431506.2	0	0	0.237351	0	4.71713	1.22397	221.788	0.059659	0.254711	1.10435	0.472198	0.344875	1.29825	2.06104
XP_035431543.2	0	3.46228	0.162618	3.82564	0	0.243625	13.4958	0.012148	4.86073	210.644	13.7167	26.0952	5.8461	0.891126
XP_035431562.2	0.055833	0	0.052097	0.050012	145.036	0	0.079891	0.074502	0.33112	0	0.074148	0	0	0
XP_035432098.1	2.7728	2.06839	1.06829	19.1305	6.65377	2.70875	3.71759	0.905524	17.8231	13.6065	5.56398	11.7108	14.077	12.2076
XP_035432412.1	1.80235	18.3999	1.0041	4.53943	5.2353	1.49548	6.99134	2.42926	9.95665	20.9788	8.29362	3.72702	6.97675	4.92811
XP_035432573.2	0	0.070522	0	0	0	0	0.106003	0	0.154936	0.65506	0.172278	0.014961	0.385073	0.492906
XP_035433467.2	0.216788	0	0.141677	1.02146	0.174028	342.082	0.344431	0.484881	0.200923	0	0	0.959416	0	0
XP_035433498.1	0	0	0.053898	0.028489	0	0	0	0	0	1.35188	32.4316	0.092764	0.192375	0
XP_035433500.1	0	0	0	0.114707	0	0.226332	0	0	0	0	0.084702	0.328063	0	0
XP_035433792.2	0.221388	0	0	0	0	0.166551	0.277774	0	0	0.261811	0.646905	0.125323	146.246	21.6751
XP_035434053.1	23.0868	9.36945	3.90621	177.02	46.2369	3.15635	3.71503	6.45121	365.488	112.119	1108.06	15.1073	46.0163	55.4026
XP_035434084.1	0.037027	0.095554	0.136291	0.116571	83.4888	0	0	0.049205	0.146796	0.370022	0.195249	0.096252	0.521103	0.617901
XP_035434246.2	0	0	0	0	0	0	0	0	0.110244	0.16207	0.599384	0	0	0
XP_035435288.2	13.7885	8.27169	75.1743	24.1286	18.7398	18.6034	25.2158	6.61951	32.2556	20.3148	13.4916	6.14948	16.7577	12.201
XP_035435374.2	0.067445	0	0	0	319.593	0	0	0	0	0	0.224416	0	0	0
XP_035435949.2	0.255968	0.996662	5.19012	198.127	1.80242	0	0.323815	0	8.02596	4.77876	3.00513	30.8065	81.7442	33.9463
XP_035436473.2	0	0	0	0	0	0.536662	0	0	1.05792	0.058091	2.32774	0.16388	0.111378	0.041633
XP_035436504.2	3.42842	10.2288	1.06832	17.5157	74.0379	1.02471	10.367	2.16252	14.8161	35.4577	16.0902	5.13972	17.4609	20.951
XP_035436970.1	0.020558	0.202053	0.288319	2.73653	0.261724	0.684405	0.263744	0.773007	5.26887	0.603869	0.8935	0.721834	37.7786	115.665
XP_035437301.2	0	1.05518	0	0	0	0	0	0	0.234567	0.221449	0.12284	0	0	0
XP_035437502.2	0.29008	0.969138	0.037468	0.275804	0.118049	0	0	0	1.23744	0.572893	4.8502	0.19981	2.88952	0.870733
XP_035437662.2	0.02186	0.092908	0	0	0.020958	0	0	0	0.183166	0.070995	0.131996	0.399087	24.2785	78.132
XP_035437762.2	0	0.058415	0.057989	0.092233	0.06689	0.03348	0.169371	0.184272	0.195993	0.159228	0.735233	0.203829	0.972527	0.117746
XP_035437875.1	0.038739	0	0	0	152.16	0	0	0	0	0	0	0	0	0
XP_035437966.2	0	0	0	0.030243	0.014462	0.114147	0.048846	0.045552	1.72873	4.25883	0.297515	0.128565	24.7387	0.930198
XP_035437984.1	0.045377	0.179375	0.019483	0.018158	0.017351	0	0	0	0.185576	0.059003	0	0	2.00558	28.1935
XP_035438519.1	3.1815	2.42582	1.21494	4.17607	136.959	0.497123	2.92877	0.551501	30.5297	19.6459	9.90217	1.23409	17.6675	20.0577
XP_035438766.1	0	0	0	0	0.724833	0	0.116526	0	0.303494	9.584	132.81	0.516966	0.194989	0
XP_035438858.1	0.008107	0	0	0.043572	0.013894	0.164454	0	0.098463	1.2686	2.09066	0.937178	0.021029	0.17157	0.176551
XP_035439107.1	0	0.241131	0.027653	0.217716	1.6554	0.06854	0.058215	0.027145	0.808647	2.68886	2.97781	0.981414	40.642	0.318631
XP_035439108.1	0	0	0.112143	0	0	0.108362	0	0.57809	31.9567	297.58	1437.24	3.00395	39.3618	1.23168
XP_035439109.2	0	0	0.051964	0.045541	0	1.13339	0	1.01896	31.8613	4.60064	7.74966	1.25883	1.00367	0.878888
XP_035439362.2	31.6566	43.3724	79.4258	174.637	166.681	57.0705	233.685	65.1317	116.024	157.393	171.22	267.443	115.283	86.12
XP_035439689.2	52.7336	64.485	29.9624	109.619	68.052	18.0644	43.5595	8.42861	55.2775	81.417	65.243	94.0706	77.4558	38.2413
XP_035439698.2	0	0	0.020295	0.07923	0	0.049864	0	0.218001	0.343429	0.112804	0	0.152994	0.047098	0.058995
XP_035439732.1	0.044332	0	0.120702	0.034728	157.337	0	0.254562	0.565607	0.184347	1.7569	0.901273	0.671029	0.06773	0.177422
XP_035440199.2	0	0	0.650225	0.191022	1.57304	29.9725	56.191	0.274192	0.269747	0.128709	0.243176	0.057445	0.804214	5.87785
XP_035440271.2	1.42572	2.5388	0.88999	4.19307	14.7318	0.444319	3.43104	0.639929	8.05588	9.60878	5.82287	2.02937	9.08942	9.12889
XP_035440309.2	0	0	0.033693	0.02012	0.571976	0.018989	0	0.060514	3.0096	0.340261	17.1588	1.7204	7.05253	1.35392
XP_035440399.1	0	0	0.069923	0.098031	0.048268	0.132506	0	0.631589	3.88463	3.1497	2.10787	0.040654	7.67496	0.957558
XP_035440698.2	0.138453	0.12222	0.049071	1.33938	39.6099	0.28195	1.68623	0.412047	1.56751	2.35222	1.3444	0.631718	0.683935	0.342433
XP_035440882.2	117.937	1.9815	3.8187	42.6602	13.5329	5.58078	47.8207	1.65169	35.1376	21.292	29.4066	10.827	19.0921	17.1246
XP_035441054.1	0	0.193517	0	0.154487	0.147838	0.227847	0	0.042897	101.823	55.2898	6.56107	1.42243	0.113345	0.336602
XP_035441079.1	0	0.151059	0	0.280362	0	0	0	0	184.264	257.438	25.0114	0.152899	0.154785	0.121785
XP_035441099.2	0.511627	0.579196	0.417957	0.95557	1.75096	0.128834	1.03797	0.146662	7.09912	7.21125	2.25912	0.451821	8.13697	8.69807
XP_035441148.2	0.323844	0.389326	0.205516	0.915551	0.380048	0.118057	0.727679	0.250252	2.54782	2.56609	1.6296	0.856265	1.3593	1.44234
XP_035441414.2	0	0	0	0	0	0	0	0	0.499908	0.234527	0	0.020578	0.867464	0
XP_035441698.2	0.021517	0	0	0.038721	196.017	0	0	0	0	0.127141	0.066768	0	0.579822	0.258975
XP_035441811.2	4.95226	51.0588	3497.51	5.60115	89.9805	0.919744	0.103067	0	0.911306	2.21745	5.82203	110.157	350.391	5.0337
XP_035441812.2	5.60422	26.5769	1819.72	1.32617	34.2295	0.599702	0	0	0.082072	1.02487	4.20883	81.0744	131.437	1.15931
XP_035441831.2	0.708719	3.3278	0.315779	2.96903	9.55077	0.253779	2.13551	0.256964	9.67095	22.3425	9.94149	2.26965	4.63577	6.39908
XP_035441837.2	1.82862	3.38053	0.796588	2.75725	12.7996	0.051546	1.3616	0.245761	5.86776	4.57539	2.45481	0.632606	5.69248	10.8214
XP_035441898.1	0.017979	0.548545	0	1.32053	146.129	0	0	0	0.038316	0	0.611632	0	0.266898	0
XP_035442019.2	1.64494	1.18769	27.659	2.35751	9.20944	0.158934	0.542934	2.04109	2.45799	4.06404	3.10106	1.88876	8.86473	2.87721
XP_035442038.1	0.160713	0.276082	0.674739	0	450.23	0	0.151908	0	0	0.270381	0.139842	0	0	0.111359
XP_035442111.2	0.291954	0.433206	0.133071	1.3018	3.65513	0.237817	1.97964	0.262752	2.77881	9.66286	2.10325	0.883199	1.75751	1.16779
XP_035442179.2	1.42146	0.97621	0.466609	4.15193	5.44232	0.143642	0.044724	0.166833	18.6848	6.89706	2.7979	0.411725	9.3498	11.6519
XP_035442297.2	2.18753	10.5657	1.44841	12.7252	35.2495	1.42433	7.51235	1.59067	17.2391	17.7343	9.84562	6.41245	14.4978	16.6864
XP_035442475.1	0.126073	0.189173	0.455349	0.564654	270.815	0	0	0	0.052398	8.38626	0.083426	0.079826	0	0.125674
XP_035442666.2	0	0.0153	0	0.20697	0	0.07046	0.289616	0	0.461864	0.547787	0.256495	0.123109	0.299726	0.661918
XP_035442844.1	0.042608	0.128983	0	0.051249	133.604	0.075956	0.121359	0	0.160819	0	0.3355	0.550089	0.417428	0.49842
XP_035442856.2	0	0	0	0	0	0	0	0	0	0	1.30334	0	0	0
XP_035443781.1	5.55064	1.07946	1.53427	9.3005	13.3666	0.152433	0.171553	0.119986	18.6256	4.44037	1.82927	0.460905	17.3105	17.8866
XP_035443907.2	0	0	0.028419	0	37.382	0	0	0.095989	0.51118	1.15828	0.203586	0	0.400729	0.037631
XP_035443939.2	0.45966	47.9456	183.287	597.785	49.1141	52.6151	454.796	16.7435	74.6107	253.197	45.1158	26.0259	109.594	64.8475
XP_035443987.2	0.032055	3.59451	0	0.406523	0	0.064719	0.107264	0.300131	40.9878	0.309113	3.07164	0	0.611115	0.157046
XP_035443997.2	362.463	3.26203	80.2191	12.8754	4.02475	0.440859	0.634964	0.44416	3.28127	10.9358	331.875	20.3709	37.1944	39.1106
XP_035444017.2	0	0	0	0.08636	0.070451	0.017396	0.089224	0	112.723	245.499	25.6997	5.09843	0.108848	0.18548
XP_035444023.1	0	1.04618	0	0	0.050956	0	0	0	0.215316	0.115631	0.478345	0.231027	0.706696	0.045804
XP_035444179.2	0	0	0	0	0	0	0	0	0	0.259835	0	0	0	0
XP_035444230.1	0.147485	0.219183	0.054565	1.14924	0.251364	0.686133	0	0.098928	13.7989	1.34903	21.4708	1.34662	0.909243	1.30638
XP_035444364.2	0	0	0	0	0	0	0	0	0	0.063843	4.79319	0	0	0
XP_035444440.2	1.95623	0.19571	1.3979	7.7191	0.781736	0.147437	0.073194	0.09101	61.2511	161.513	31.0699	2.49566	2.37912	0.219638
XP_035444617.2	0.008502	0	0	0.015232	27.352	0.043118	0.073802	0.068825	0.174572	0.141377	5.74108	0.066163	0.179923	0.017036
XP_035444643.1	20.9003	218.858	85.7489	18.3731	42.5404	173.714	183.294	102.687	166.143	154.474	146.876	254.178	222.664	28.0665
XP_035444858.1	0	0	0	0.380456	0	0	0	0	130.714	2.62685	0	0.490201	0	0
XP_035444980.2	1.41383	1.67555	0.928288	12.6259	22.3375	0.356476	3.9811	1.18803	14.0112	28.4968	8.44653	2.46294	109.436	117.21
XP_035445093.1	0	0	0	0.44222	0	0	0	0	214.393	22.7161	4.22931	0.54451	0	0
XP_035445473.2	5.03	39.2259	12.715	19.1339	12.1535	23.5196	78.826	4.73272	24.2168	191.501	72.847	86.0349	197.904	23.1219
XP_035445809.2	0	0	0	1.46396	22.0493	0	0	0	0.047666	0.130735	0.06873	0.462334	1.30974	1.2268
XP_035445877.1	19.0507	21.739	20.7624	37.1819	22.027	6.93836	14.096	6.07924	41.8829	35.1487	27.6517	21.0268	47.1721	35.8445
XP_035446934.2	0.037216	0	0	0.160834	0	0	0	6.76524	719.704	640.098	1877.66	5.12539	0.352107	0.652255
XP_035447216.2	0.050961	0.257217	0	0.48691	0	0	0	0.342111	26.3411	6.82201	12.8872	0.427605	2.66311	0.178818
XP_035447283.2	5.8861	33.4824	3.54244	13.6754	274.19	4.04092	54.4354	6.6059	51.8794	171.967	85.3895	41.3413	52.2117	6.89986
XP_035447676.1	1.90927	20.4955	1542.49	132.896	310.242	1.17476	0.751532	9.32811	39.0237	370.123	542.684	137.823	463.683	157.986
XP_035447720.2	0	0	0	0	0	0.06638	0.659499	0	0.217786	0.100234	0.10292	0	0	0.15385
XP_035448117.2	1.03069	4.07954	1.06359	7.89604	0.885425	12.7264	4.84008	0.851382	24.3558	7.62738	14.0158	3.20003	8.96212	3.76659
XP_035448307.2	0.250836	0	0	0.290448	0.045844	0.138615	0	0.865785	475.319	495.28	1687.26	4.62901	2.28232	0.735772
XP_035448366.2	0.744703	0.301486	0.155095	1.57921	46.9948	0.559082	0.50206	0.117122	7.24518	4.52735	2.44268	0.988276	7.68597	5.86146
XP_035448917.1	0.313398	0.140725	0.071711	85.6486	0.016321	0.160078	1.15418	0.465606	10.4683	0.305737	0.701868	0.486733	0.450474	0.183436
XP_035449072.2	22.541	0.516178	0.325604	13.6661	0.45409	0.756395	0.305985	0.17438	10.3644	1.16583	5.38966	1.6757	2.51505	0.124255
XP_035449720.1	39.1262	58.6755	130.152	58.3451	32.2448	12.6774	25.4574	13.8162	68.6174	9.78544	45.4333	125.856	64.855	125.917
XP_035449723.2	1.21297	1.98197	0.614076	2.87434	0.122926	0.189957	1.60826	0.507993	9.87928	11.2823	8.54606	8.08111	5.19455	5.01042
XP_035449730.2	0.035539	0	0	0.021223	0	0.140215	0	0	0.019716	0.034343	0.031902	0	0.037776	0.046807
XP_035449854.2	4.97048	7.05204	3.14851	18.7347	35.9103	2.25405	5.6023	1.64318	41.649	58.3879	23.6062	4.61513	22.3214	21.3051
XP_035450380.1	7.30391	17.1265	166.195	9.97233	32.7669	0.953645	1.26648	8.94049	4.3597	2.6543	1.45645	27.176	9.22969	3.90263
XP_035450441.2	0.020493	0.310018	38.1495	0.049131	0.209329	0.658789	0.235565	0.466813	1.49671	66.9041	18.1574	8.0283	3.54859	1.57136
XP_035450451.2	0.018532	0	0.016444	0.042611	26.2618	0.083309	0.034344	0.015822	0.044428	0.091675	0.032025	0.332536	0.07585	0.092854
XP_035450590.1	0.063175	93.58	6318.11	148.417	703.599	2.53797	2.71708	19.2836	53.1069	67.332	31.2604	126.803	393.859	61.3313
XP_035450591.2	0.041823	45.322	4942.71	172.899	288.376	0.284421	0	2.94458	107.432	0.219095	0	0.109152	0.589615	0.087443
XP_035451503.2	0.503569	0.342338	0.128495	0.49119	0.159258	13.2449	3.97871	3.05086	1.70046	5.2796	2.19101	1.35425	1.18091	0.534169
XP_035451518.2	2.82305	2.13567	1.61392	7.18681	6.93863	4.05497	14.5359	5.53837	18.7446	30.469	18.7074	71.4531	57.3673	5.99361
XP_035451783.1	0	0.313205	0.941449	0.881301	2.3629	894.883	669.877	0.401681	1.82869	0.503759	2.07224	1.72858	1.81743	83.7765
XP_035451784.2	0	0.178269	0.032607	0.488607	0.303159	864.62	0.395025	0	0.879644	0.187354	0	0	0	0.473083
XP_035451786.1	0.058979	0	0	0.189929	0.436899	5991.69	1.87376	0.789967	1.25398	2.16212	0.309348	0	0.473582	10.6671
XP_035451788.2	0.06707	1.68885	0	0.550016	2.11629	5270.34	0.231368	0	8.02122	0.338799	0	0	0	4.50276
XP_035451977.2	0.016528	0	0	0	0	0	0	0	0.014282	0.150421	0	0.044511	0.060521	0.036284
XP_035451980.2	0	0	0	0.297492	0	0	0	0	0.138148	0	0.312445	0.167178	0.08654	0.104904
XP_035452635.2	10.7085	0.215491	5.05251	1.79609	1.42317	1.4098	0.495584	0.342638	3.62178	4.35634	2.80042	3.07852	5.97137	1.32365
XP_035452956.1	3.40251	40.5702	3.80202	38.7966	0.75976	5.48734	12.8626	3.24387	52.0371	64.3531	67.2335	74.2926	71.6971	18.8318
XP_035453250.2	1.17197	2.92708	1.37885	3.65533	1.8168	1.22202	4.23688	0.288391	6.24024	6.02513	4.04572	1.30546	5.752	2.12365
XP_035453829.2	1.1795	3.26304	0.618707	3.06736	3.5655	0.233977	2.79057	0.867453	6.583	12.7468	6.15986	1.64874	6.96957	9.81201
XP_035454175.2	0.012554	0	0	0.02209	109.969	0	0	0	0	0.04074	0.038075	0	0	0
XP_035454243.2	2.93065	5.96521	1.75614	16.82	3.53736	1.42047	5.6242	1.0826	15.18	12.7773	6.4087	4.85454	7.28614	8.61012
XP_035454520.2	6.17243	0.260889	1.738	0	0.13449	0	1.19419	5.33377	0.036407	0.05887	3.68073	0	1.46448	0.045967
XP_035454756.1	58.9541	42.5382	518.661	5.45699	11.7832	7.79255	0.124166	2.1896	1.65894	1.40416	22.7402	36.0872	69.4099	1.06189
XP_035454804.2	0.996128	34.1808	190.07	1.22855	5.33362	0.608585	0	4.64986	0.946634	2.41331	15.2678	38.2076	55.047	0.408583
XP_035454916.1	1.16183	0.799438	0.112273	0.517551	0.179926	5.15772	10.7709	0.889001	8.39297	14.7659	5.05281	5.09584	6.97329	2.91602
XP_035455359.2	0.422257	1.06607	0.298819	2.12643	1.94517	0.321252	0.622131	0.417725	7.69029	19.6936	3.13593	1.13657	2.88185	2.38246
XP_035455545.1	0.139342	0.174968	4.40328	0.219065	16.7735	0.986632	0	1.15789	41.9365	104.489	520.416	13.6978	11.0263	8.26068
XP_035455688.2	0.018094	0.053768	0	0	0.306248	0.063555	0	0	0	0	0	0.046953	0	0
XP_035455806.2	0.522495	1.38153	0.282574	2.45915	1.52417	0.552166	1.77238	1.08548	4.98951	5.28471	2.34345	1.2562	3.27468	1.89792
XP_035456304.1	0.259723	1.17664	51.8382	5.43624	4.12254	1.12571	1.25666	1.63662	27.9357	55.7571	20.5491	13.134	19.0186	1.08093
XP_035456727.2	0	0	0	0	0.045995	0	0	0	0	0	1.0085	0	0	0
XP_035457210.1	7.93616	5.18651	6.57656	85.4673	25.9653	2.58902	7.57853	1.81586	71.0329	111.315	102.532	14.6891	353.156	391.754
XP_035457221.2	0.622258	0.653124	0.633303	6.4461	1.09839	1.94019	3.71671	0.68464	21.8209	7.27142	8.78212	3.74747	9.16144	6.04396
XP_035457342.2	1.02529	0.832075	0.437988	9.13345	1.57516	0.460335	1.99643	0.152834	9.41229	3.8599	1.00243	0.693146	4.15264	3.4872
XP_035457668.2	2.22339	1.09739	0.48849	2.37661	2.06879	1.30875	1.69463	0.49694	7.39282	5.06805	1.86489	3.56815	6.60112	4.10669
XP_035458084.1	0.273898	0.596716	126.41	25.0481	7.45648	14.7242	6.97358	87.769	580.142	2115.52	362.703	74.1841	480.084	18.0171
XP_035458103.1	0	0	0	0.019575	0	0	0	0	0	0	0.04454	0	0	0.096534
XP_035458168.2	2.73213	13.6525	3.59005	69.1489	54.6351	2.77579	7.58864	2.22447	26.6951	22.9988	10.0271	11.1541	17.4205	22.7772
XP_035458984.2	0	0.118856	0	0	103.47	0	0.261932	0	0.087011	0.117986	2.16866	0.360376	0.324752	0
XP_035459177.2	4.4983	0.349004	1.59891	8.65526	17.2073	0.163476	0.111147	0.207301	19.4153	0.784083	0.367814	0.150451	49.4167	45.1081
XP_050549261.1	0.912908	6.88828	0.889949	8.61504	1.39095	0.226706	2.39618	5.29765	13.4806	8.69481	0.892415	6.44507	10.3049	4.20467
XP_050549502.1	0	0	17.2098	0.756801	0.914451	1.80139	0.663768	1.23799	54.9629	1.85922	2.90646	0.673847	0.173565	0.132464
XP_050549649.1	0.056745	0	0	0.085148	0.223218	0	0	0	0.241363	0.320976	2.62818	0	0.116128	0.038157
XP_050549765.1	0	0	0	0	0	0	0	0	0	0	0	0	24.8272	36.2161
XP_050549811.1	0.112714	0.274511	0.036347	0.246035	0.155103	0.043754	0.417245	0	1.46034	0.110358	0.582603	0.243614	16.0683	42.8839
XP_050550082.1	0	0	0	0	0	0	0	0	0	0	6.6645	0	0.74063	0
XP_050550323.1	15.191	37.9863	3709.66	3.55861	241.918	598.323	4.40943	6997.87	7.869	0.253139	0	2.60501	5.00354	0.303673
XP_050550327.1	0.127621	0.925221	5.81909	0.037921	55.7795	380.476	3.90118	5142	4.77776	0.868537	1.07434	0.162002	2.72245	0.177878
XP_050551075.1	1.36026	1.30176	0.493119	3.41162	2.37231	0.242152	0.247753	0.173283	13.4382	4.99375	2.07762	0.648054	16.2204	19.4057
XP_050551211.1	0	0.205492	0.042072	0.412894	0.202728	0.298212	1.11447	0.06009	0.665808	0.217104	4.69207	0.179318	0.313684	3.79426
XP_050551722.1	0.060464	0.311673	0.126769	0.064992	0.056022	0.14896	0.124336	0.080948	0.783211	0.132656	0.758152	0.224587	0.437295	0.346795
XP_050551723.1	0	0	0	0.091442	0.094536	0	0.975881	0	0.114987	0.143826	0.148848	0	0.405582	0
XP_050552063.1	0.03082	0	0	0	224.433	0	0	0	0.067839	0	0.190503	0.092713	0	0.071962
XP_050552236.1	0	0	0	0.021335	0	0.151075	0	0.044799	0.101514	1.13352	0.233508	0	0.079789	0.354301
XP_050552726.1	0.030143	0	0	0	0	0	0	0	0.036098	0.097286	0.413721	0	597.697	2.58416
XP_050552929.1	0	0	0	0.040148	0.266799	0.075846	0	0	0	0.063402	0.119581	0.058163	0.157823	0.17606
XP_050553068.1	0	0.752878	0	0.355818	0	1.64655	0.263184	0	0.611857	1.06003	0.188787	0.029526	0.282966	0.02457
XP_050553143.1	1.66576	2.47907	0.456493	2.53873	6.34476	0.121951	3.23771	0.481808	10.2557	6.97357	7.50352	3.40244	69.4256	55.6908
XP_050553186.1	0.033111	0.052982	0	0	90.3632	0	0	0	0.104652	0.426676	0.230141	0.106495	0	0
XP_050553853.1	909.917	713.826	8427.38	380.636	335.941	42.5814	16.0241	6.75655	93.2526	201.655	466.175	679.386	1720.95	85.273
XP_050553876.1	0	0	0	0	0	0	0	0	0	0	0.025516	0	0	0.019911
XP_050553922.1	0.046002	1.68254	0.021091	0.071948	8.54886	0.363088	0.662937	0.063049	2.99467	0.12554	0.041167	0.227518	0.433207	1.06438
XP_050554054.1	26.5797	61.6599	629.678	4.31732	17.1815	1.24491	0	0.046511	1.04781	2.04597	12.0978	160.22	451.23	1.19578
XP_050554164.1	0	0	0	0	0	0	0	0	0.084684	0	0	0	0.13763	0.180195
XP_050554213.1	0	0	0.026748	0.012397	0	0	0	0.037377	0.388618	54.8555	85.9617	319.758	29.5301	0.124824
XP_050554359.1	0.015699	0	0.029895	0.018821	30.814	0	0	0	0.23478	0.360836	0.342817	0.162932	0.055322	0.297659
XP_050554401.1	6.95731	1.13803	3.22932	2.75529	2.65717	0.530773	3.52596	1.50986	10.6881	14.8949	19.2448	3.84856	8.51337	1.73698
XP_050554434.1	2.53746	0.210985	0.732179	6.27447	11.9836	0.203141	0.129226	0.132562	25.6844	0.83288	0.122843	0.986273	11.9723	17.1886
XP_050554621.1	0.061998	0.364732	0	1.2958	0	0.174835	0	0.027689	0.734315	0.107474	1.27213	2.13617	1.23918	0.4777
XP_050554721.1	0.006434	0.018425	0	0	22.8909	0	0	0	0.013332	0.018587	0	0	0.164095	0.071599
XP_050554727.1	0	0.198645	0	0.3529	2.08857	1.16412	0.129773	0.090464	1.82105	0	0.972793	0.512182	2.08373	0
XP_050554987.1	13.7444	0.295748	3.80702	19.9022	142.46	0.477671	0.526094	1.62794	66.042	2.05065	0.848064	0.818676	83.8723	81.7553
XP_050555252.1	3.42128	6.31046	1.97466	10.3497	5.47299	1.34391	5.44128	0.999986	18.6011	9.33954	2.82305	4.71169	9.93827	5.89625
XP_050555355.1	0	0.180491	0	0.170609	0.036732	0	0	0.096175	0.492637	0.981472	0.128222	0.211821	1.17682	1.16045
[truncated: 12,657 more rows]

## Sheet: Table S4
Table S4. Expression profiles of Spodoptera frugiperda genes across developmental stages.
geneID	1st_instar_larvae	2st_instar_larvae	3st_instar_larvae	4st_instar_larvae	5st_instar_larvae	6st_instar_larvae	Pupae	Female_adults	Male_adults
XP_035455640.2	0	0	0	0.248762	0	0.320476	0	0	0.180113
XP_035455627.1	0	0	0.144982	0.035387	0.186964	0.045485	0.088399	0.067649	1.28084
XP_050550479.1	0	0	0	0	0	0	0	0	0.323416
XP_050550474.1	0	0	0	0	0	0	0	3.3013	0
XP_050550476.1	0	0	0	1.6567	0	0	0	0.892748	0
XP_050552267.1	6.10684	6.20636	7.6432	20.17	11.1886	8.22352	14.0674	67.9831	107.791
XP_050551212.1	0	0	0	0	9.68571	0	0	0	0
XP_035433168.2	0	0	0	0	0	18.8521	0	0	0
XP_035435168.1	47.094	79.1704	87.8362	625.677	468.088	730.985	712.61	1.24214	12.4743
XP_035435324.1	0	0	0	0	0	0.854364	0.660556	0.148054	0.057977
XP_035441290.2	0	0	0	0.318781	0	3.39116	0	0	2.44994
XP_050553812.1	0.113366	0.085654	0	0	0	0	0.59099	0.024979	1.73964
XP_050551775.1	0.137793	0.053494	0.190308	0.191296	0.100965	0.199722	0.191943	2.58296	0.342093
XP_050551655.1	0	0	0	0.553953	0	0	0	0.607922	0.317584
XP_035446195.2	0	0	0	0	0	0	0	0	50.3148
XP_035452129.1	0.954382	3.0586	0.145319	0.383715	0	0.251542	0.436774	0.342521	0.506558
XP_035452130.1	0.344517	2.06143	0.269139	0	0	0.871018	0	0	0
XP_035455480.2	0.333918	0	0.395249	1.88945	0.765946	1.61418	0.843532	0.379175	0
XP_050556952.1	0	0	0	0	0	0	0	0.300878	786.644
XP_050558868.1	6.88448	2.67266	9.04725	5.82368	10.3265	12.8314	15.1672	14.6985	49.4608
XP_050552358.1	6.27263	5.05546	7.23898	4.0382	5.80847	6.51057	12.76	9.8258	24.1366
XP_050556589.1	0.252595	0	0.140795	0	0	0.052194	0.169924	2.08737	0.518687
XP_035429146.2	0	0	0	0	0	0	0	0	6.13029
XP_035435609.2	0.167367	0	2.40143	5.23143	209.666	39.2534	120.731	0	0
XP_035436841.2	0	0	0	0	0	36.6057	0	0	0
XP_035441123.2	19.7005	38.4296	104.124	119.108	27.2589	0.069975	0.529713	0.376516	0.039756
XP_035445488.1	0.174906	9.04463	1.46643	1.40739	1.40314	0.429421	2.67916	0.146365	0.234411
XP_035448510.2	20.0169	46.2504	105.718	44.0229	34.4977	24.8516	9.29904	55.9162	187.641
XP_035449236.2	0.387501	0.214231	0.626647	0.104987	0.081298	453.572	3.06569	0	0
XP_035449778.1	2.61349	137.039	255.283	188.788	165.043	65.0092	83.0326	83.9885	218.371
XP_035450698.2	11.5333	139.87	137.475	73.8202	76.7698	13.2313	44.5647	825.687	2476.6
XP_035451362.2	0	0.109081	0	0.135757	0	0	0.160669	0.063734	653.86
XP_035452246.2	0.191481	0.049539	0.899478	0.185714	9.65962	117.134	0.803623	0.121419	0.167597
XP_035453494.2	0.777363	0.201336	2.64093	1.34277	1.34753	1.61716	5.32944	65.6686	1.53766
XP_035453516.2	0.246476	0	0	0.134473	0.112114	42.2714	0.144555	0.110452	2.12013
XP_035455057.2	1.2978	1.07754	0.583167	0.882717	1.0537	0.582013	0.256099	0.277339	0
XP_035455484.2	0	0	0	0	0	0	0.38959	0	26.8512
XP_050550315.1	2.7204	0.456345	4.34906	1.81658	0.273846	1.43844	7.7899	19.6851	2.56554
XP_050552373.1	6.18549	1.71761	8.09121	100.291	357.223	152.775	23.6891	199.202	424.047
XP_050553789.1	1.33777	0	0	0.496851	0	3.59125	0.557036	0	0.571616
XP_050554205.1	37.5637	5.02572	5.93604	18.7619	2.79078	13.4767	8.05563	2.76575	8.46363
XP_050554730.1	0	0	0	0	0	0	0	0	0
XP_050555633.1	0	0	0.050342	0.174079	0	0	0	0	258.017
XP_050556562.1	6.55627	3.00026	5.29877	5.89619	4.19652	7.49119	11.6118	9.96658	59.6628
XP_050556906.1	0.195295	0	0.049386	0.049727	0	0.109833	0.542192	2.99118	0.677461
XP_050558349.1	0.043451	0.033787	0	0.315384	0	0.054763	0.470783	0.454051	0.844044
XP_050558401.1	0	0	0	0.05439	0	0	0.078917	0.043072	11.3898
XP_050558420.1	1065.97	983.071	698.269	227.679	268.495	311.83	121.794	226.706	638.073
XP_050559770.1	0.995844	0.41628	0.631426	1.58961	0.914771	2.00174	2.95473	2.29863	3.94477
XP_050559774.1	3.18204	1.00248	4.59556	1.35601	0.602202	10.3118	5.44154	11.0083	2.24537
XP_050560001.1	0.062748	0	0	0	0	0.075705	0	0.055377	0
XP_050560003.1	0.77193	0.137603	0.414	0.787693	0	0.558126	1.71043	0.305125	0
XP_050560179.1	0	0	0	0	0.135202	102.05	0	9.88962	0
XP_050560185.1	1.58599	0.878535	0.964154	0.454587	1.90957	0.833521	2.99495	4.49161	1.70252
XP_050561228.1	1.55079	0.115579	1.29599	4.93142	2.5235	0.924222	2.3198	3.76134	3.25858
XP_050561645.1	0.093728	0.526397	231.973	1909.65	3014.09	48.4195	0	0.138801	0
XP_050562114.1	0.220843	0.162814	145.231	71.8004	408.46	1.1726	0.833381	0.641743	2.8889
XP_050562178.1	0.087581	0.033155	0.064533	0.068616	0.083245	0.15392	1.15383	72.7933	0.092668
XP_050562618.1	0.88571	0.33356	0	0	0	26.908	0	0	0.262792
XP_050563449.1	0	0.808305	1.42535	52.3269	0.043722	0.106162	0	0.028979	0.029899
XP_050563457.1	0.021541	2.10297	13.1865	7.28902	12.3238	0.142253	0	1.60691	2.14944
XP_050563526.1	2.83845	1.69049	1.38822	2.77956	0.512713	3.3826	3.11835	10.4133	2.72531
XP_035437382.1	0.425317	0	0.346956	0.261117	0.345367	1.06631	1.83725	44.1913	3.73641
XP_035455255.1	0	0	0	0	0.12585	1.45667	0.350296	9.50972	224.127
XP_050552396.1	61.2115	79.76	28.2868	112.773	84.758	1.05983	0.442301	0.051265	0.057185
XP_050556590.1	0.152863	0	0.063399	0.016092	0.019489	0.023687	0.187265	1.8796	0.677834
XP_050558417.1	0	0	0	0	0	31.678	0	0	132.989
XP_050552413.1	0	0	0.18707	0	0	0.36062	0	0.61205	0.200075
XP_050556584.1	0	0	0.037259	0	0	196.585	0.085224	0	0
XP_050556582.1	0	0	0	0.019429	0.047076	2546.01	0.109147	0.086195	0
XP_035455979.2	0	0	0	0	0	53.0145	0	0	0.031356
XP_050557978.1	0	0.007468	0.022618	0.009475	0	263.522	0.021031	0	0.049153
XP_050556583.1	0	0	0	0	0	792.637	0.041329	0.050381	0
XP_050556585.1	0.034113	0	0	0	0	605.833	0.352906	0	0
XP_050558189.1	0.008225	0.002861	0	0.003983	0	175.933	0.045361	0.003895	0.00377
XP_050563638.1	0	0	0	0	0	0	0	0.127292	0.062219
XP_050553238.1	0	0	0	0	0	0	0	0	158.94
XP_050552570.1	0	0	0	0	0	0	0	0	0
XP_050559743.1	0	0	0	0	0.047143	0	0	0.406511	0
XP_050559755.1	0.032893	0	0	0	0	0.043839	0.168243	0.828557	0
XP_050552558.1	0	0	0	0	0	0	0	0.543264	0
XP_035453511.2	0	0	0	0	0	0.47798	0	0.319204	0
XP_050559745.1	0	0	0	0	0	0	0.182857	0.370635	0.093
XP_050558899.1	0	0.028918	0.088424	0.029881	0	0.088017	0.043426	0.120789	147.403
XP_050558903.1	0.025259	0	0	0	0	0	0.065456	0.054938	6.07364
XP_050558901.1	0	0	0	0	0	0	0	0.042826	7.28952
XP_050553305.1	0	0	0	0	0	0	0	0	100.333
XP_035434209.2	0	0.067664	0	806.274	0	0	0	0.088465	0
XP_050554506.1	0.54498	0.519743	1.19845	2.55858	1.7113	367.129	28.8713	0.247706	0.37139
XP_050559666.1	3.92201	0.72526	4.43801	5.05877	4.72882	31.0749	28.4432	3.91033	5.09824
XP_050559711.1	1.30589	35.6075	105.134	28.5275	55.9207	82.4924	80.961	46.4897	12.4235
XP_035431877.1	1.85475	0.130133	0.110851	0.080886	0.153345	0.346183	0.880271	0.360678	0.103276
XP_050561643.1	0	4.22964	2874.73	9880.16	29982.8	57.2933	0.032152	0	0.018223
XP_050561944.1	0.007772	0.011432	0.006867	0	0.016125	0.040739	0.209587	42.1327	0.06147
XP_050550712.1	396	604.424	972.018	670.329	389.218	31.7762	0	4.97852	27.0222
XP_035436309.2	0.041598	0.03235	0	0.105161	0.15583	1.25815	0.239016	0.076681	0.063078
XP_035437550.2	0.159471	236.097	312.206	86.1802	1.0889	0	1.74277	0.79095	0.466181
XP_035437740.2	4.98708	78.8473	0.082269	0.257089	0.101127	0	0.238371	0	0.037247
XP_050562616.1	0.015287	0.766886	2.02341	4.15276	0.106005	0.257732	0.22293	1.38855	0.850445
XP_050555903.1	0	0	0.048398	0	0	0	0	0	167.143
XP_035439681.2	0	0	0	0	0	0	0	1.6561	12539.8
XP_050555544.1	0.44171	3.11801	4.12141	24.8088	0.94888	1.75624	1.18228	5.12686	4.41434
XP_035442443.1	1.75274	1.32482	3.55725	1.51068	0.916727	5.12087	2.40433	8.49008	17.1673
XP_035444098.2	0.750832	0.894659	0.11053	0.275694	0.815062	1.37004	2.02642	19.1784	0.34527
XP_035444861.2	0	0	0	0	0	0	0	0	59.0032
XP_050549506.1	0.026406	0	0	0	0	0	0	0.024607	132.11
XP_050549507.1	0	0	0	0	0	0	0	0.037639	151.785
XP_035445188.2	0	0	0	0.083453	0	0	0	0	90.5388
XP_050549503.1	0	0	0	0	0	0.045838	0.02265	0.051746	174.077
XP_035453769.1	0.067852	0.212011	0.589746	0.223968	1.87628	278.1	0.088319	0.260097	0.785508
XP_035455115.2	0.095099	0	0	0	0	0	0	0	218.704
XP_035456754.2	0.032475	0	0	0	0	0.040823	0.03863	0	21.9506
XP_050556738.1	1.93279	0.895762	1.07655	1.46946	0.642946	1.9668	2.36071	0.804845	3.67067
XP_050558487.1	0	0.094198	0	0	0	0	0	0.077904	0
XP_050559739.1	0.673675	0.144913	0.65747	0.430357	0.24243	302.656	2.58044	2.09922	1.02347
XP_050559777.1	156.596	169.191	64.8799	13.9219	13.8702	7.83685	2.50985	63.9818	426.99
XP_050560539.1	0.736318	0.071064	0.104768	0.16814	0.054248	0.49155	0.636364	0.736412	0.217691
XP_050562387.1	0.286163	0	0	0	0	0	0	0	22.5971
XP_050562388.1	0	0	0	0	0	0	0	0	28.6724
XP_050560201.1	0.807677	0.281417	0.60621	0.722931	0.21834	1.46448	3.35177	1.33728	0.824319
XP_050550857.1	6.88433	26.3014	35.8243	13.5799	68.1171	1480.07	1695.39	5.97926	16.8169
XP_035438802.2	0.224156	0	0	0.037781	0	0	0	1.15445	27200.9
XP_050556601.1	2.01467	5.87691	2.68432	1.34418	0.69488	2.51253	3.84479	4.22928	2.8977
XP_050562926.1	0.132029	0.301892	0.481237	0	0.097894	24.9162	1.11634	2.42322	9.60861
XP_035441071.2	1.58256	0.222447	0.121236	0	0	8.70621	0.854939	1119.46	7.57772
XP_035441848.2	0.230857	0.051948	0.052066	0.155721	0.05081	35.1216	0.043181	0.043133	5.96042
XP_035443616.2	0	0	0	0	0	0	0	0	163.567
XP_050563870.1	0	0	0	0	0	0	0	0	314.592
XP_035445474.2	0	0	0	0	0	0	0	0	151.48
XP_035445492.2	0	0	0	0	0	0	0	0.070261	228.074
XP_050551496.1	0.082736	0	0.026664	0	0.016394	0.179353	0.036879	0.141415	0.20848
XP_050551391.1	8.70425	48.1204	39.0982	77.129	61.0182	45.4719	46.5139	98.4599	91.2961
XP_035449346.2	0.04699	0.031502	0.114674	0.18994	0	295.451	0.660754	0.880921	6.20871
XP_050563504.1	0	0	0	0	0	13.5041	0	0	70.6241
XP_035451186.2	0	0	0	0	0	0	0	0.126038	982.183
XP_035451374.2	0	0	0	0.132811	0	0	0.186476	0.133889	996.379
XP_050555767.1	0	0	0	0	0	0	0	0	180.091
XP_035451749.1	166.595	700.133	551.051	464.329	181.489	0.715762	0.08225	2.24651	2.86145
XP_050552616.1	0	0	0.185213	0	0	0	0	0.152301	2656.49
XP_050559785.1	5.03498	1.27677	2.41228	7.67813	1.48076	5.62584	9.89504	5.09708	1015.88
XP_050559761.1	39.324	89.0159	86.757	64.4107	25.8782	56.9709	207.978	81.5685	391.01
XP_050554423.1	44.6475	327.613	281.286	428.8	565.155	1242.13	373.041	206.096	104.837
XP_050555491.1	13.3073	0	0	0	0	0	0	0.20281	0
XP_050556950.1	0.614716	0.409144	0.527058	0.501934	0.206684	4.19694	1.37781	1.51887	71.8826
XP_050560516.1	0.039169	0.091394	0	0	0	0	0	0.026612	14.4878
XP_050551615.1	0	0	0	0	0	0	0	0	0.020886
XP_050553077.1	0.055326	0	0	0.106975	0	0.500709	0.067325	0.05669	0.33407
XP_050551612.1	2.05118	0.131079	1.67174	1.58806	0.385734	0.27843	0.648702	0.755023	0.502765
XP_050552139.1	0.061189	0	0	0	0.241906	0	0.077891	0.117815	0.704951
XP_050563409.1	0.403494	0	0	0.715598	0.318447	0.153859	0.070013	0.665244	1.04654
XP_050555484.1	0.061357	0	0.049642	0	0.222659	0.826438	0	0.054348	0.681684
XP_050561087.1	1.78547	0.185261	0.189063	0.446472	0.167009	1.45978	0.643102	1.36868	1.56807
XP_050562635.1	0.073847	0	0	0.148666	0	0	0.212189	0.053891	0.209755
XP_050563104.1	0.162089	0	0	0.322602	0.262836	0	0.316287	0	1.41943
XP_050552329.1	1.95153	3.4172	99.6839	287.495	10.2613	8.65799	0.067559	0	0.40666
XP_035451776.2	6.55371	636.421	955.653	14.5228	0.169528	0.207592	0	0	0.32285
XP_050552320.1	8.7674	149.204	908.163	501.536	85.6156	222.348	2.00717	4.55182	1.40224
XP_050552316.1	7.38682	5.5757	247.647	388.665	107.916	1.6676	0	0.128624	1.10246
XP_050552332.1	0.975439	4.77674	663.964	11.2793	8.05403	0.328452	0	0.209626	0
XP_035451777.2	6.87996	40.7725	27.7405	65.9919	15.229	0	0.496314	0.207016	0.756859
XP_050552323.1	34.1856	13.1064	153.336	424.181	27.6064	0.794841	0.129957	0	0.292439
XP_050552337.1	6.45162	23.3695	1.69533	6.11634	5.28989	0	0.062929	0.175756	0.170067
XP_050552325.1	47.3202	988.728	9104.83	2432.1	244.519	169.809	4.91079	1.08098	1.3673
XP_050552336.1	27.0696	35.1019	26.8814	21.0855	19.2885	0.33966	0	0.086645	0.370099
XP_050552334.1	3.28424	6.45285	1562.7	53.0304	7.12337	7.112	0.142183	0	0
XP_035451778.2	2.75716	0.865865	785.951	12.1326	10.3338	0.855888	0.81823	0.136215	0
XP_035451769.2	3.15941	116.767	261.013	51.6341	12.5029	0	0.164659	0.092156	0.354028
XP_050556569.1	0	0	0	0	0	0	0	0	9.91569
XP_050556570.1	0.032143	0	0	0	0	0	0	0	7.09797
XP_050551618.1	0	0	0	0	0	0	0.075196	0.170198	0
XP_050551616.1	0	0	0	0	0	0	0.070253	0.069045	0
XP_050557435.1	0.163464	0.092782	19.8084	137.9	241.966	1.06896	0.02779	0.042398	0.150728
XP_050559851.1	0.167592	0	5.20794	14.4398	30.6111	1301.14	0	0.101596	0
XP_050559856.1	0	0	2.46724	0.600644	37.9712	41.7874	0	0	0.236206
XP_050559565.1	0	0.154717	2.33307	0.325255	0.481075	21.1922	0.412912	0	0
XP_050559347.1	20.9021	17.1318	12.0466	21.8822	30.7296	43.754	60.5145	58.4558	27.4763
XP_050562087.1	39.4169	37.443	62.9671	27.5353	106.708	104.527	55.3761	3.64557	15.6828
XP_050559855.1	1.06071	1.9656	142.725	19.9886	930.942	1474.54	0	0.234647	0.368699
XP_050559814.1	0.023549	0.015133	0.400882	1.18423	0.606507	17.1632	0	0	0
XP_050559849.1	0.792918	2.62557	15.237	16.2588	119.477	1510.15	0.192556	0.134946	0.110485
XP_050559758.1	1.70257	0.489477	27.6466	80.6115	56.8869	265.423	0	0.197865	0.3121
XP_050559398.1	0	0	0.123805	0.422511	0.520299	12.2401	0	0.01136	0
XP_050559854.1	0.36607	0.276819	6.62911	5.84424	30.9091	553.982	0.194674	0	0
XP_050559819.1	0.050287	0.022675	0.811219	0.650697	1.37424	12.2806	0.067141	0.019	0
XP_050555530.1	0.477569	1.81502	1.827	0	0.074521	0	0	0.101296	0
XP_050558187.1	0	0	0	0	0	0	0.331807	0.417219	0
XP_050559327.1	0.60069	0.432117	0	0.597425	0	0.717235	2.05618	3.3013	0.309208
XP_050557931.1	0.130016	0	0.231885	0.847493	0.503306	0.354587	0.163745	0	0.083331
XP_050556559.1	0	0	0	0	0	0	0	0	53.9509
XP_050558261.1	13.8654	0	0	0	0	0	0.61197	0	0
XP_050560070.1	0	0	0	0	0	0	0	0	316.202
XP_050560090.1	0	0.18918	0	0	0	0	0.144418	0.104733	1166.84
XP_050560093.1	0	0	0	0	0	0	0	0	467.134
XP_035451744.2	4.10308	14.9829	31.0588	9.10446	5.63202	2.41227	6.54756	5.87442	1.86302
XP_035456287.2	0.054651	0.042468	0.04581	0.230541	0.391673	0.951786	0.066879	0.249128	0.106622
XP_050551381.1	0.779792	15.3916	20.2017	15.2875	14.0157	9.3708	18.1546	14.7617	38.361
XP_035433192.2	0.959929	5.44395	55.0715	37.4091	88.2971	15.3438	10.0014	13.1036	19.1955
XP_050559659.1	11.6157	7.73671	7.78997	12.2511	12.7331	18.9181	37.6414	28.6478	14.092
XP_035435413.1	0.241423	0.127783	0.762885	0.614618	0.339816	1.51897	2.22198	3.88646	2.33891
XP_035437171.2	0.163174	0.024697	0.079506	0.106812	0.016166	0.609182	1.26275	0.37223	0.73545
XP_050560171.1	0.488935	0.381187	0.164965	0.974351	0.320624	0.573846	0.547902	10.5168	0.997725
XP_035449348.2	5.344	4.9404	34.3023	36.0104	51.5589	244.031	5.15571	0.312535	0.800356
XP_050555104.1	1.18446	1.18442	24.2216	16.5342	125.161	133.461	12.2565	0.798472	1.05265
XP_035452060.2	2.07186	0.349792	30.7571	25.9647	112.727	563.269	2.04307	0	0.834233
XP_050558404.1	0.193268	0	0	0	0	125.75	0.228039	0	0
XP_035451904.2	111.019	123.838	117.381	11.2573	99.1394	0	0	0.143308	0
XP_035452997.2	0	0	0	0.270747	0	0	0	0	13.3752
XP_050551379.1	1.36633	30.4427	35.7218	16.4819	4.82383	4.26313	14.3795	100.301	257.039
XP_050560907.1	1.14491	3.11265	8.19862	1.36526	1.77622	1.92057	1.83174	45.3622	40.4613
XP_035431965.2	47.0848	156.195	201.062	102.72	233.507	2.74917	13.8491	32.769	20.4091
XP_035435855.2	1424.3	415.358	1255.39	1309.34	1197.06	1730.42	42.66	709.293	793.263
XP_035447222.2	5.73848	55.0762	313.538	273.51	394.646	781.253	3.01131	0.634615	0
XP_035431598.2	12.7488	27.6346	22.0866	14.9794	8.87896	72.3391	36.4716	27.7331	17.1599
XP_050550863.1	3.49351	1.50126	4.61963	7.29188	27.7401	456.188	770.329	41.7977	16.5735
XP_050552954.1	12.4043	74.534	45.3073	174.952	0	0	0	0	0
XP_050552955.1	1.19506	0.361314	0	0	0	0	0	0.139674	0
XP_050556581.1	9.4558	44.4081	45.4025	150.511	0.361939	0.048145	0.044944	0.034761	0.004162
XP_050558042.1	0.293795	0.447804	1.95171	2.32935	0.871645	4.2727	10.6652	1.21534	0.904677
XP_035456102.1	0.202029	0.698209	4.00292	8.13212	9.30204	15.3601	7.56262	0.817555	2.21463
XP_050557115.1	12.8804	0	0.129948	0	0	0	0.521379	0.402116	0.407774
XP_050551389.1	4.44638	25.0216	48.4454	81.5689	66.0082	46.1224	67.1902	58.2313	78.4221
XP_050561666.1	0.097529	0	0	0	0	0.122133	0.113326	270.203	0.45972
XP_035434510.2	17.9104	323.781	15.9163	104.124	0	0.830182	0.261974	0.286393	0.073638
XP_035435995.2	3.99103	0.39444	0.347651	0.691622	0.060849	1.15481	0.951311	0.816854	0.744555
XP_035432330.2	0.294539	1.35544	0.231186	0.298117	0.369496	0.177352	1.37248	0.231877	0.349226
XP_035431207.2	0.493536	0.045076	0.048647	0.244557	0.325405	1.73017	1.98782	6.76485	10.3856
XP_050560431.1	0	0.05382	0.05262	0	0	1.7189	0	0.302285	536.076
XP_035439071.1	0.340438	0.011481	0.069119	0.027466	0.032398	0.369001	0.668687	1.34708	1.45521
XP_035443036.2	0.102396	0	0.167048	0	0	0.125532	0.113045	0.776989	589.785
XP_050563285.1	0.186286	6.62964	1.98683	0.539625	0.086734	0	23.2381	0.083506	0.117555
XP_050549763.1	0.025629	0.034513	0.16659	0.337159	0.177876	0.432269	0.548945	65.7423	0.184214
XP_035450306.2	11.9674	38.5232	33.4396	7.54278	20.4816	25.0456	0	0.116996	0.44798
XP_035450066.2	35.3561	13.6003	54.6326	1.06586	1.404	0	0.130304	0.10179	0.391593
XP_050555094.1	6.02283	5.83624	15.4109	15.9323	12.2089	8.968	13.3527	13.2606	28.6929
XP_050554984.1	27.4009	51.4703	18.8267	6.36358	13.8424	19.4661	0.031746	22.7275	11.2321
XP_035435858.2	0.186999	1.29656	0.70517	7.25356	90.902	140.906	863.573	1.17973	1.04384
XP_050550809.1	185.414	254.115	757.952	589.06	1035.47	13.2794	5.85956	7.74608	5.54154
XP_035435515.2	0.135911	0.315359	0	0.344314	10.7328	1.89238	958.622	0.46931	1.73098
XP_050550726.1	197.705	10.091	16.4238	7.00393	0.831472	0.77173	0	0.179067	0.371697
XP_035435514.2	0.181015	1.70288	19.7543	0.365263	225.738	0.113395	0	0	0
XP_050553082.1	0	1.57209	1.46848	93.4891	14.2957	1561.68	0.117303	0	0.373641
XP_035431574.2	788.951	44.3968	36.2442	297.521	16.9396	0.464708	0.148214	0.159369	0.177383
XP_050555971.1	0	0	0	0	0	0	0	0	23.3256
XP_050555742.1	0	0	0	0	0	0	0	0.018827	50.3542
XP_035457131.2	0.269948	0	0.045255	0.052198	0	0.069806	0.185735	0.181547	0.243343
XP_035431087.2	2.60214	0.425926	2.28053	2.60053	0.689883	11.6808	11.5969	18.5737	9.70333
XP_050558796.1	0.036916	0.215958	22.0153	105.93	65.2268	594.827	205.033	8475.73	4755.33
XP_050559977.1	0.55638	0	0.168949	0.632006	0.693424	0.251794	0.495503	0.122674	1.20502
XP_035430954.1	1.59557	0.272424	2.42964	4.94019	1.65788	7.28361	17.2168	7.49535	9.56706
XP_050550170.1	218.186	70.5415	24.1918	35.446	10.3603	2.6308	0	69.8356	24.7117
XP_050554507.1	47.2282	157.591	299.676	0	155.18	32.8012	0	0	3.40737
XP_035452328.2	1395.42	1022.97	6298.15	2841.11	3428.1	182.076	778.28	1039.23	418.56
XP_050556470.1	1173.63	960.744	49.0764	25.8923	0.087991	0.445654	0.29371	0.025805	0.878235
XP_050556516.1	33.5016	42.4649	28.3506	38.558	0.4761	0.866869	0.056154	0.128294	0
XP_035431206.1	0.340546	0.162192	0.103145	0	0	109.954	0.138986	0.419224	0.258072
XP_050553712.1	0.315361	0.115547	1.03881	0.023419	0	0.13793	0.1362	41.9233	0.408619
XP_050551569.1	0.568291	0	0	0	0.383059	0	0	0.724165	101.589
XP_035431401.2	0.271863	0.224844	0.301376	1.4719	0.070594	0.135091	1.33079	75.2375	4.27927
XP_050554047.1	0.068051	0.039242	0.040136	0	0.049029	2660.38	0.138297	0.067203	0.185841
XP_050560273.1	0.718808	0.061974	0.067079	0.077147	0.081993	0.298083	0.191743	0.105548	0.33678
XP_035429316.2	0	0.038553	0	0.103215	0.050752	6.40597	0	0	0.679532
XP_035436762.2	0.701916	0.272073	0.27404	0.226029	0.026943	0.588673	0.429922	1.77735	2.06772
XP_035438164.2	0	0.016836	0	0	0	90.9647	0	0.016674	0.053716
XP_035439816.2	0	0	0	0.075438	0	0.457713	0.088711	2.23457	0
XP_035439930.2	0	0	0	0.026521	0	0	3.58137	77.3195	0.109286
XP_035447570.2	0.115531	0	0	0	0	0	0	0.202192	0.165887
XP_035448178.2	0.343411	0.051772	0.111222	0.485459	0	0.344633	0.407798	57.3901	0.446542
XP_035450582.2	0	0	0	0	0	179.445	0	0	1.63618
XP_035455695.2	0.099369	0	0	0	0.13555	0.26585	0	0.136545	113.846
XP_035457514.2	0.555583	0.225578	0.660813	0.971614	5.41169	0.858002	2.3821	1.43884	1.05098
XP_050551036.1	0	0	0	0	0	0	0.919475	0.614861	0.491059
XP_050552062.1	6.88286	7.07391	11.4871	15.1131	30.3297	47.2267	36.7959	24.6885	37.6132
XP_050555868.1	7.12122	0.168285	0.837719	2.69649	0.159571	0.918005	0	0.210723	0
XP_050557296.1	0.134264	0.215631	0.545598	0.490007	2.56937	206.367	1.27395	0.048229	0.102709
XP_050557476.1	0.055464	0.011045	0.112589	0	0	0.083487	0.404524	0.113443	0.235502
XP_050557478.1	0	0	0.02323	0	0	0.034699	0	0.207718	0.041111
XP_050557921.1	0.314824	1.43626	1.85711	1.44546	2.2967	5.19041	4.4969	3.78316	9.80829
XP_035428823.2	0	0	0	0.007545	0	44.5963	0	0.014718	0.048479
XP_035429040.2	18.4055	29.4018	15.133	2.81293	4.50091	1.84061	0.269521	8.07819	3.18786
XP_035429115.2	0.268112	0	0	0	0	74.627	0.08808	0.106049	0.306795
XP_035429397.2	0.109917	0	0	0.102893	0	0	0	0.284783	0.512687
XP_035431289.1	0	0	0	0	0	392.621	0	0.191819	0
XP_035431597.2	22.076	16.3449	13.009	10.5224	3.06603	9.70705	5.69518	21.0709	6.30491
XP_035431739.2	100.55	82.1162	19.368	11.2098	8.1167	27.9749	0	0	0
XP_035432743.1	0.303719	0.431658	5.24058	0.546156	11.7941	1049.53	0.716651	0	1.57508
XP_035432971.2	0	0	0	0	0	0	0	0.212092	1041.11
XP_035432975.2	0.464714	0.132333	0.076867	0.460383	0	0.085884	0.36119	0.408126	44.4031
XP_035433033.2	0	0	0	0	0	109.592	0	0	0.874689
XP_035433501.1	18.1427	9.46709	24.8299	19.6802	16.4036	0	0	0.570869	435.92
XP_035433705.1	0.027357	0	0	0	0	0	0	0.079213	4.63
XP_035434618.2	0	0	0	0.116444	0	0	0	0.21343	1202.5
XP_035435857.2	0.850981	0.85575	0.465864	0.463172	0.571201	1.02776	0.331807	798.95	3628.1
XP_035436061.2	12.0738	1.39984	0.996786	1.13604	0.238668	1.34266	1.19525	2.83245	1.95515
XP_035436093.1	39.3535	18.1793	26.0211	29.6436	24.8594	60.0365	54.8485	82.9469	30.6847
XP_035436767.2	0.920022	1.05542	0.204514	0.063807	0.198872	0.914718	0.516832	48.7177	0
XP_035437170.2	0	0	0	0.220679	0	0.573141	0	0.187982	224.664
XP_035437497.2	74.0743	71.2785	525.059	18.418	12.0946	20.9872	38.0503	44.3024	73.3798
XP_035437507.2	106.006	64.7374	13.8777	35.2208	52.7859	0.508903	0.196354	10.1132	62.1673
XP_035438305.1	0	0	0	0	0	0.210475	0	0.088193	437.779
XP_035438324.2	0.250388	0	0.210344	0.644888	0.233391	1.66136	3.77573	5.89944	11.534
XP_035438745.2	0	0	0	0	0.10048	36.3261	0.46019	0.200577	13.7515
XP_035439129.2	0.62438	2.55648	4.50155	6.37958	8.8819	17.9114	26.7556	10.1113	9.5337
XP_035439620.1	0.1638	0	0	0	0	0.058031	0.24277	0.786727	0.521613
XP_035441187.2	0	0	0	0	0	0	0	0.157152	1.10687
XP_035441852.2	0.071438	0.047656	0.054854	0	0.071106	0.086219	0.083369	0.04615	47.0289
XP_035442117.2	0	0	0	0.098054	0	0	1.09384	0.18136	119.732
XP_035442193.2	0	0	0	0	0	0	0.194769	0.223566	341.689
XP_035442387.2	0.299844	0	0	0	0	0.018054	0.124941	38.8722	0.129975
XP_035443617.2	0	0	0	0	0	0.242918	0.236334	0.358726	161.482
XP_035444550.2	0	0.375641	0.85509	0	0	0.620158	0	0.571667	0
XP_035445083.2	222.249	179.642	124.057	68.3092	27.0731	71.7287	0.967894	0	0.293917
XP_035446049.2	0	0	0	0	0	23.3767	0	0	13.6286
XP_035446082.2	0	0	0	0	0	0.033929	0	0.01797	20.0867
XP_035446423.2	0.053072	0.012986	0	0.543513	0.354252	80.4592	0.068029	0.034914	1.16452
XP_035446690.1	7.93507	4.66355	5.13069	4.74938	2.16067	9.71065	10.2277	20.3787	21.9162
XP_035446704.2	0.082808	0	0.018312	0.091198	0.057152	0.198464	0.241441	0.15059	10.4184
XP_035447797.1	4.28288	4.24219	8.82778	8.73604	0.091163	0.268804	0.377103	0.384698	0.320589
XP_035448014.2	0.242934	0.224693	0.58487	0.214939	0.060241	3.38086	0	0	65.2566
XP_035448806.2	0.184254	0.426354	0.289674	0	0	7.35733	0	12.1799	0.715847
XP_035449133.1	3.4934	21.4453	105.738	91.6275	56.3432	1285.4	0	0.050986	0
XP_035450658.2	0	18.1167	13.9838	956.838	15.1334	0.090908	0.041123	0.047926	0.073262
XP_035451137.1	0	0	0	0	0	0	0	0.195669	162.833
XP_035451146.2	0	0	0.029744	0	0	0.030436	0	0.054689	2774.93
XP_035451231.2	0.035224	0	0	0	0	0	0	0.025351	90.2508
XP_035451392.2	0	0	0	0	0	0	0	0.158125	231.747
XP_035451400.2	0.263337	0	0.071566	0	0	0.439993	1.08608	0.11215	2.28327
XP_035451494.2	0.152666	0.096542	0.334927	0.161423	0.174494	76.4728	0.837777	0.275501	177.255
XP_035451555.2	0.064046	0	0	0	0	0	0.038093	0.057777	299.404
XP_035451558.2	0.155341	0.29254	0	0.063579	0.232051	0	0.092194	0.249828	101.254
XP_035451717.2	0.418984	1.87523	2.64542	4.30452	5.28214	7.07132	9.29926	3.44928	4.40419
XP_035451722.1	16.2273	1.87831	3.37085	14.2679	5.38378	25.0675	24.3438	8.31334	8.7773
XP_035451751.2	108.05	88.1562	837.421	27.0257	12.5051	0.439956	0.21613	0	0
XP_035451766.2	3.06062	4.553	124.785	75.3848	81.9169	279.751	7.2828	0	0.211777
XP_035451790.2	139.819	95.0497	88.7276	7.98925	73.9804	0	0.239231	0.353047	0.136034
XP_035451791.2	9.22682	253.298	188.149	393.086	0	0.348852	0	0.663053	0
XP_035453049.1	1.86608	2.07117	1.0109	0	0	1.30811	3.74585	2.80605	41356.7
XP_035453063.1	0.212902	0.476447	0.323761	0	0.787864	299.268	0.922778	0.526132	21.1986
XP_035453087.2	0.578463	0.50343	0	0.387599	0	0.236739	0	0.480304	1198.53
XP_035453888.2	0.251329	0.025641	0.234871	0.0654	0.088367	0.935082	3.07778	17.8985	5.2962
XP_035454472.2	0	0.046324	0	0.186109	0.122168	3.77702	1.24037	16.8196	2955.55
XP_035454481.2	4.74157	1.09315	2.114	2.10944	0.569473	5.42918	2.6196	5.82036	2.23397
XP_035454702.2	0.56048	1.67035	33.2071	55.3094	32.563	135.06	11.561	3.93376	0.498941
XP_035455092.2	0	0	0	0	0	0	0	0.091998	0
XP_035455317.1	0	0	0.708519	0	0	3.26902	0	3.41724	4.81757
XP_035455411.1	0	0	0	0	0	0	0.245665	0.321777	0
XP_035455412.1	0	0	0	0	0	0.483286	0.165392	3.89019	0
XP_035455413.2	0	0	0	0	0	0.695815	0.195371	0.108024	0.133902
XP_035455414.1	0	0	0	0	0	1.99722	0	7.14059	15.6769
XP_035455416.2	0	0	0	0.27719	0	0.365764	0	2.26842	2.69645
XP_035455417.1	0	0.222393	0	0	0	0.64278	0	0	3.05774
XP_035455556.1	0.272075	0	0.231218	0.522432	0.24874	107.087	1.97332	0.808481	5.88912
XP_035456181.2	0.210452	1.18579	2.93548	3.45916	5.85617	6.9274	5.61229	1.59011	1.70286
XP_035456361.2	0.166856	0.225569	0.28165	0	0	7.9099	0.375614	1.6951	1.39776
XP_035457099.2	0	0	0	0	0	0	0	0	261.798
XP_035457288.1	0.081674	0	0	0.022487	0	0.055928	0.02646	0.020993	28.3965
XP_035458102.1	0.188571	0.151596	0.074484	834.26	0.060856	0	0	0	0.065462
XP_035459032.1	7.16843	3.06201	4.30528	2.43402	3.73394	11.2567	4.50212	14.6459	6.58318
XP_035459198.2	0.447945	0.059114	0.18081	0.60377	0.074096	0.719873	1.18296	1.20767	0.669944
XP_035459212.1	11.0314	3.3874	2.22046	1.9909	0.381747	2.19093	1.00806	3.59624	5.1534
XP_050549531.1	0.273819	0	0	0	0	0	0.681284	57.8236	14.3049
XP_050549903.1	0	0	0	0.025812	0.025305	0.031221	0.06074	0.069158	24.1815
XP_050550010.1	0	0	0	0	0	0	0	0	361.376
XP_050550723.1	0.624189	0.244508	0.602828	95.0063	3.36237	778.205	0.829212	0.735422	4.33784
XP_050550864.1	1426.65	198.175	334.404	266.065	229.666	403.96	237.089	1065.7	997.252
XP_050550874.1	0.05693	0.13537	0.051915	0	0	241.892	0.160531	0.12789	0.314071
XP_050550984.1	394.559	1093.68	1996.29	2786	2780.53	0.615807	0.735876	0.154234	6.66591
XP_050551014.1	2341.51	3789.07	2946.09	504.412	1504.61	0.628422	0.121818	0	0
XP_050551021.1	1481.61	3022.73	4737.04	1723.32	1471.68	0.847501	0.854709	0	0
XP_050551417.1	460.215	238.511	408.754	1672.84	1044.28	1031.7	665.023	656.417	1331.47
XP_050551661.1	0.021848	0.00645	0.024142	0.021657	0.014877	0.175259	44.536	0.025505	0.082109
XP_050551721.1	15.0485	15.6366	9.39917	14.6082	4.98274	3.65401	4.93692	7.28331	8.01934
XP_050551747.1	0	0	0	0	0	0	0	0	129.382
XP_050552089.1	0	0	0.030424	0	0	0	0.132401	0.070848	330.106
XP_050552314.1	217.945	303.477	4775.44	613.338	25.5024	0.948757	1.34886	0.970347	1.29215
XP_050552321.1	1.7405	13.8134	16.0718	9.89207	2.2976	0.284017	0.278287	0.401021	0.137814
XP_050552810.1	0	0	0	0	0	532.662	0	0.22637	0
XP_050553081.1	0.038548	0	0	0.010514	0.023464	0.031425	0.075719	0.070122	0.037202
XP_050553378.1	0.068109	0	0	0	0	0	0	0.24745	1286.43
XP_050553394.1	0.069679	0	0	0	0	0	0	0.066416	336.35
XP_050553667.1	64.2753	58.4065	103.515	102.301	95.0703	134.699	81.8205	187.05	118.346
XP_050553820.1	0	0	0	0	0	0	0	0.059147	0.917775
XP_050554201.1	0.7645	0.434108	0.769878	1.08064	0.1993	1.86787	1.29793	3.14122	4.0378
XP_050554431.1	0	0	0	0	0	0	0.52403	0.096336	0.136671
XP_050554743.1	0.612877	0	0.122684	0.148115	0	0.253572	0.400503	12.4718	0.214772
XP_050555111.1	0.272783	3.7034	32.2178	19.8974	30.0847	90.3635	0	0.061675	0.101388
XP_050555238.1	5.40631	0.662961	0.088092	0	0.190666	0.530169	0.070787	0	9.14483
XP_050555721.1	0	0	0	0	0	0.02076	0	0.011384	42.0888
XP_050555751.1	0	0	0	0	0	0.272653	0	0	147.418
XP_050555960.1	0.055588	0.009645	0.176869	0.024492	0.059929	0.091389	0.072053	0.110775	44.5229
XP_050556007.1	0.207313	0	0.312555	0.082196	0.049825	0.181423	0.145112	4.07253	0.460561
XP_050556023.1	0.238267	0	0	0.596474	0.128434	0.028392	0	0.031744	35.0052
XP_050556401.1	0.103403	0.164206	0.408268	4.80219	7.73473	0.023606	0.022335	0.037705	119.368
XP_050556416.1	0.11211	0.055022	0.056246	0.06511	0.014627	0.056459	0.219723	0.605324	70.6044
XP_050556592.1	0.858714	0	0.541197	5.53565	2.72713	1.34194	0.23818	0.059045	2.72098
XP_050556748.1	0	0	0	0	0	0	0	0	768
XP_050556812.1	0	0.007592	0.007728	0.091252	0.009426	1262.5	0.021382	0	0.012482
XP_050556933.1	0.18072	0	0	0	0	0	0.105129	0.057618	97.392
XP_050557055.1	0.02103	0.016721	0.017082	0	0.076725	20.1838	0.103812	0.126577	0.21158
XP_050557065.1	2.03585	4.31116	6.52604	36.4196	31.4006	38.237	73.6742	39.3368	50.6589
XP_050557138.1	237.593	28.5969	24.5251	9.41456	1.5944	1.3483	0	0	0.230323
XP_050557384.1	0.49151	0.066063	0.547682	0.62229	0.719515	1.12096	0.884164	0.431543	2.10893
XP_050557402.1	0.011802	0.009693	0	0.01143	0	12.972	0.031349	0.016746	0.075162
XP_050557403.1	0	0	0	0.018478	0	6.05475	0	0	0
XP_050557513.1	0.96631	0.143929	0.234919	0.557749	0	0.888471	1.90749	2.31075	0.463996
XP_050557564.1	1.48717	0.980927	0.971074	1.46782	1.14951	320.292	1.99554	2.58616	6.49289
XP_050557640.1	0	0	0	0	0	56.202	0.142183	0.109075	0
XP_050557879.1	0.408892	1.23889	2.33824	5.30833	5.79732	12.0449	25.5526	3.13093	3.00283
XP_050557900.1	0.474899	0.641411	0.666838	1.21265	1.03529	1.29127	0.789906	2.08047	1.63111
XP_050557903.1	0.361443	0.958156	4.77629	14.358	8.97142	11.8654	14.3701	0.939249	1.18193
XP_050557917.1	0.283707	0.310415	0.752051	3.59198	7.10916	5.14223	2.24728	1.15422	3.09172
XP_050557918.1	0.377416	1.13485	2.27421	2.10636	6.52141	1.36487	0.754601	0.593526	1.00615
XP_050557935.1	0.055212	0.842872	6.50044	51.7804	63.6634	2.34597	6.83696	2.66527	7.24424
XP_050558031.1	7.76407	1.03896	0.92563	1.38361	0.445083	1.78812	5.10533	1.24288	0.997076
XP_050558160.1	0.136113	0.473388	1.05505	10.4485	5.49545	13.8917	12.2154	3.58257	2.5702
XP_050558168.1	4.6045	3.7273	5.55602	17.3584	10.4184	34.5117	44.7751	8.91937	10.0653
XP_050558172.1	0.873135	1.4238	3.10398	14.2151	9.82349	26.7756	15.8003	2.85958	5.04843
XP_050558414.1	0.696832	0.063222	0	0	0	0	0	0.035834	0.028241
XP_050558541.1	0	0	0.102732	0	0	12.6344	0	1.76857	34.7481
XP_050558550.1	0	0	0	0	0	0	0	0	0
XP_050559324.1	0.364954	0.097402	0	0.117088	0	0	0	0.539708	0.669326
XP_050559767.1	0.563003	0.095369	1.01839	0.287736	0	281.218	1.89433	2.54729	2.72376
XP_050559784.1	0	0	0	0	0	0	0	0.053677	96.2946
XP_050559978.1	2.54435	0.224359	0.331974	0.132586	0.14521	12.5505	0.623952	0.59481	0.999841
XP_050560243.1	0.134445	0	0.289723	0.583205	0.0566	1.01995	2.64802	5.33694	5.86122
XP_050560244.1	0.072044	0	0	0	0	0	0.242715	0.151982	0.027802
XP_050560530.1	0	0.055529	0	0	0	0.056119	0.02772	0.015553	9.45682
XP_050560706.1	12.3282	0.13257	0.071434	0.229335	0	0.106315	0.097469	0.191682	0
XP_050560736.1	0	0	0	0	0	0	0	0	787.341
XP_050560780.1	0.206205	0	0	0.075642	0	0	0.266853	0	0.107764
XP_050561102.1	0.053029	0	0.12598	0	0	0	0.32449	0.132619	0.059741
XP_050561580.1	0	0	0	0	0	0	0	0	0
XP_050561587.1	0	0	0.133737	0	0	0.066068	0.12815	0.024308	0
XP_050561599.1	0.518641	0.07873	0.146359	0.161227	0	0.168504	0.404266	7.59745	0.770486
XP_050561638.1	0.268253	0	0	306.607	0	0	0	0	0
XP_050561656.1	0.231323	0	0.091564	0.055904	0	0.074761	0.141529	0.310326	0.129957
XP_050562257.1	11.7535	15.8555	40.0933	115.136	83.2578	140.171	54.1655	93.7318	101.014
XP_050562344.1	2.90751	1.86402	4.26465	4.88937	1.16297	7.92528	8.101	4.01179	3.94722
XP_050562693.1	1.21277	3.45563	4.22171	163.588	0.111492	0.359066	209.66	5.06582	1.28744
XP_050562855.1	10.1118	45.7027	63.2202	39.4545	24.576	27.3831	38.8288	63.4035	306.139
XP_050563567.1	0	0	0.045118	0.181492	0.034946	0.40236	0.132115	0.491791	0.852336
XP_050563571.1	0	0	0.022147	0	0	0.066068	0.12815	0.270629	0.060022
XP_035429395.2	0.048095	0.096707	0	0	0.095553	2.5517	0.160873	0.085779	0.168814
XP_035429875.2	0	0.012596	0	0	0.018264	86.1739	0	0.014064	1.95435
XP_035434883.1	0.187052	0.338318	0	0	0.101803	958.451	0.112636	0	0.068437
XP_035436940.2	6.93679	0.609787	1.01551	0.962745	0.724891	3.9247	6.80135	5.05555	2.6031
XP_035437574.2	0	2910.99	0	117.937	0	0	0	0	0
XP_035437967.2	0.228998	1260.74	66.5192	87.7455	1.48397	0.364554	0.178112	0	0
XP_035437968.2	0.573887	7989.34	396.82	929.894	3.67428	0	0.786071	0	0.49088
XP_035438287.1	0.674552	0.941926	2.99199	3.86171	9.3928	15.798	192.661	21.8332	26.707
XP_035440660.2	0.079248	0	0	0	0.086119	49.2717	0	0	0.234934
XP_035440664.1	0	0.083667	0	0	0	105.225	0	0	0.168857
XP_035441030.2	0.082404	0	0.033506	0.116124	0.026034	0.207069	0	0.027171	17.7203
XP_035442663.1	0	0	0	0	0	0	0	0	0
XP_035444032.2	0.198495	1.73508	2.52462	5.01951	4.52555	10.0423	17.0001	6.95409	4.90896
XP_035450135.2	14.0226	8.29785	2.70492	2.78261	2.73204	4.10705	0	0	0.251536
XP_035454699.1	0	0.053147	0.122475	3.44154	0	0.096348	0	0.051265	0
XP_035455727.2	0.072375	0.056799	0.058621	0	0	0.873525	0.080335	0.046725	0
XP_035456509.2	0.071978	0.114864	0.213514	0.51086	0.649732	0.837126	1.0476	0.568703	0.434169
XP_035457114.2	0.937203	0.328418	0.437834	0.650888	0.297207	83.6301	2.30592	2.93666	6.191
XP_035457236.1	0.27195	0	0	0.131902	0.032123	0	0.038517	0.116547	2522.51
XP_035457368.1	0	0	0	0	0	0	0.0425	0	62.2258
XP_035457718.2	0	0	0	0	0	0	0	0.03324	269.487
XP_050549350.1	29.8846	52.9607	56.7291	55.2261	61.2527	38.9868	319.278	49.9793	71.2899
XP_050550033.1	15.7721	181.659	642.602	146.637	580.944	2344.66	2352.53	563.294	230.321
XP_050552368.1	3.38319	0.584827	0	0	0	0.2632	0.085372	0.05815	544.61
XP_050553080.1	1.68999	0.023522	0.091373	0.024262	0	0.07145	0.070547	0.107172	0.066145
XP_050553617.1	0.089379	0	0	0	0	0.081217	0	0.02848	99.4655
XP_050553975.1	9.69895	2.77235	4.09894	3.67006	3.33991	22.7655	20.3247	17.2699	8.31304
XP_050556379.1	0.385165	0.03325	0.213049	0.17799	0	0.159243	0.052345	0.238184	0.310159
XP_050556604.1	0	0	0	0	0	0	0	0	17.4013
XP_050556618.1	0.05298	0.006219	0.012647	0.003941	0.002476	0.088013	0.02298	0.021355	38.2075
XP_050556716.1	0.278733	0.23254	0.276123	0.209362	0.269411	0.644088	0.140453	0.447426	2368.13
XP_050557375.1	306.38	75.6526	68.2114	55.4597	17.8579	77.4943	0.38095	0.098271	0.519335
XP_050557639.1	0.244925	0.363057	0.530947	0.983185	0.24641	180.475	0.507632	0.330748	13.0728
XP_050557853.1	0.570241	2.02197	1.88245	2.92121	2.98891	9.34841	10.305	3.10629	2.0028
XP_050557861.1	0.419026	1.57036	1.53413	3.21297	4.24673	12.6946	2.45598	0.437189	0.825629
XP_050557870.1	0.204791	0.567114	1.04734	1.53751	3.53261	4.79838	1.77195	0.569471	0.17014
XP_050558016.1	0.39243	1.34884	1.55847	4.45714	2.6046	9.1117	15.9229	1.59944	6.64963
XP_050558129.1	0.666217	3.75307	5.91072	10.1567	12.9239	22.1376	22.8821	1.77956	3.19263
XP_050558135.1	1.88631	1.10175	2.14459	3.17983	3.70579	4.91934	7.21617	3.48371	2.26136
XP_050558191.1	0.094835	0.584756	0.357513	0.587781	1.31287	2.06327	1.14996	0.045943	0.139129
XP_050558198.1	0.012985	0	0	0	0	0.098049	0	0	0.018796
XP_050558412.1	0.175115	0	0	0	0	0	0.151123	0.168325	0
XP_050559778.1	5.60849	4.07429	9.63201	13.0339	17.5027	52.6252	14.26	16.3854	10.4035
XP_050560383.1	0.141956	0	1.49899	0.593173	0.862253	0.574635	0.16418	0	1.17505
XP_050560923.1	0	0	0	0	0	25.3133	1.005	6.13581	3.47891
XP_050561700.1	36.8738	0	0	0.17114	0	1.10858	0	0	0.366804
XP_050563556.1	0.245108	0.010032	0.053805	0.02944	0.138522	5.5249	11.392	62.5266	13.6183
XP_035428568.2	0.10461	0.186287	0.076543	0	0	0	0	0	321.544
XP_035429009.1	0.121395	0.269262	0.020151	0.093996	0	0	0.089215	0	17.0724
XP_035429065.2	90.5785	19.8919	5.57794	19.097	0.946087	19.9631	994.412	0.250764	9.79747
XP_035429398.2	0.157226	0	0	0	0	0.949977	0	0.191819	1.31211
XP_035429399.2	0	0	0.221985	0	0	9.19502	0.628935	0	0.872109
XP_035429655.2	0.042307	0.066914	0.13025	0.128282	0.213822	122.57	0.35212	0.113654	2.72406
XP_035430124.2	0.176962	0	0	0.178556	0.264596	0.106825	0.314905	0.076692	2537.3
XP_035431528.2	0.09036	0.070596	0.073678	1.33152	0.326765	0.436365	0	0.078216	88.594
XP_035431623.2	0	0.122207	0	0	0	0	0	0	233.14
XP_035431922.2	8.49612	30.9973	183.006	202.572	587.092	540.973	1161.55	465.53	406.303
XP_035432148.1	0.289969	0.232978	0.22904	0.093319	0.089972	229.99	0.117916	0.259501	3.07105
XP_035432533.2	0.815386	0.307158	0.157449	0.060691	0.064057	2.15098	0.60681	2.23708	0.167727
XP_035432602.2	0	0	0	0	0	0	0	0	0
XP_035433096.2	0	0.02631	0	0	0	0	0	0.025876	11.9568
XP_035433135.1	0.125672	0.162883	0.105242	0.162075	0.027246	0.527919	0.240684	0.909045	16.2733
XP_035433366.2	0.093166	0.072431	0	0.048474	0.087202	146.801	0.228079	0.588375	0.53975
XP_035434253.2	0.103934	0	0.159234	0.389288	0	0	0	0.196958	0
XP_035434579.2	6.05244	29.5363	83.6019	1.08514	220.42	0	0.1388	0	0
XP_035435397.2	0	0	0	0.057875	0.099336	79.2727	0	0.069278	0.969039
XP_035435787.2	0	0.080926	0.678254	4.18485	0.375235	0.891952	69.1038	0.089115	0
XP_035435885.2	0	0	0	0	0.054702	0.983774	0.103488	0	38.2745
XP_035435891.1	0	0	0.050896	0	0.032778	106.116	0	0	0.024507
XP_035436845.1	0.595134	0.287907	0.366946	0.344557	0.37453	1.16741	2.98768	1.73268	0.872886
XP_035437071.1	0	0	0	0	0	0	0	0	160.758
XP_035437172.2	0.152796	0.582374	0.443927	1175.42	0.259915	0.031581	0.062383	0.118338	0.175896
XP_035437560.2	37.1455	19.9749	4.0917	6.97361	1.60456	0.223895	0	3.76981	3.57671
XP_035437649.2	0	20.5019	0.042146	0.048633	0.098011	0	0.554011	0.368542	0.036246
XP_035437830.2	0	0.264582	0	0	0	25.4068	0	0	0
XP_035438009.2	0	0	0.467734	0	0	62.5378	0	0	0.424736
XP_035438106.2	0.060479	0.095214	0.196941	0.247506	0.054883	0.075904	186.227	2.63721	5.13814
XP_035438262.2	1.55469	1.03966	1.39775	1.27071	2.375	7.33128	1.58051	1.25067	4.4222
XP_035438527.2	0.061591	0.034961	0.011877	0.015578	0	101.393	0.034545	0.041353	0.022241
XP_035438593.2	0	0	0	0	0	47.1072	0	0	0
XP_035438734.1	0.746928	0.280316	1.33297	1.16444	1.24232	1.50372	3.16763	1.4735	7.94292
XP_035439087.2	0.823128	6.43698	19.0147	71.3113	3.83678	4.98909	0.187876	9.34985	9.74957
XP_035440406.2	0.202273	0.163656	0.160033	0.14027	0.131048	1.08973	0.16496	0.044932	7.75751
XP_035440407.2	0	0	0.132554	0	0	0	0.102523	0	112.649
XP_035440772.2	0.186969	0.333215	0	0.251779	0.446836	98.0734	0	0.081021	0.944493
XP_035440774.1	0	0.070864	0.086886	0	0	226.612	0.58985	0.091508	0.300507
XP_035441081.1	0.072099	1.63536	0.063858	0	0.03799	0.104941	15.1361	0.294535	0.125651
XP_035441147.2	0	0	0	0	0	0	0	0.08927	363.892
XP_035441851.2	0	0	0	0	0	0	0	0	14.4029
XP_035441853.2	0	0	0	0	0	0	0	0	26.9953
XP_035441939.2	0	0	0.06347	0.292248	0	0.094029	0.462264	10.12	109.844
XP_035442543.2	0.48827	0.217722	0.06766	1.31192	0.484497	0.460753	2.45713	0	0.48894
XP_035442604.2	0	0.124499	0.253688	0.083428	0	0	0	0.43441	4.96007
XP_035443363.2	0	0.018892	0	0.046977	0	0.030556	0.05945	0.149936	793.613
XP_035444155.2	0.496836	0	0.304043	0.116184	0.232421	0.310562	4293.05	0.315127	0.408961
XP_035445428.2	36.4355	13.9856	25.0021	21.144	7.86397	2.2348	2.5541	13.6587	12.9036
XP_035447968.2	0.088765	1.35746	1.2934	95.1648	0.401325	2.57201	1.03301	0	0.126386
XP_035448725.2	0	0	0	0	0.14007	0.096976	0	0.067561	617.3
XP_035448820.2	0.157109	0.837254	0.120569	0.883797	0.443946	1.61219	0.093239	0.205681	0.281703
XP_035449242.2	0.697364	1.65205	0.154856	0.064027	0.063059	161.093	0	0.280486	12.2295
XP_035449508.2	3.64082	3.6067	13.4615	10.6484	20.9493	65.3803	276.661	253.866	244.275
XP_035449527.2	0	0	0	0	0	0	0.128962	0	47.3207
XP_035449940.2	0.061178	0.015428	0.01493	0	0.031529	16.3045	0.037809	0.042194	0.125415
XP_035450120.2	19.5008	77.1954	165.301	0.610034	22.9323	5.33214	0.862008	1.08351	12.6582
XP_035450463.1	0	0	0	0.170802	0.391558	335.26	0.115135	0.542145	5.69116
XP_035450594.2	0	0.673848	1.0736	0	0	0	0.147547	0.158698	0
XP_035450802.2	0	0	0	0	0.014783	0.023606	0.454294	0.040674	43.5302
XP_035452215.1	0.427107	0	0	0	0	0	0.168205	0.087651	8.50306
XP_035452428.2	13.2246	3.69919	4.92108	15.3995	3.13689	5.61287	5.01882	11.3177	12.3459
XP_035453106.2	0.091351	0	0	0.024918	0.030204	0.697146	0.107345	0.445084	2.01414
XP_035453616.2	0.01458	0.009839	0	0.082306	0.057771	545.297	0.051537	0.106569	0.186441
XP_035453943.2	0.169283	0.182364	0.233895	0.172984	0.243379	50.4676	0.26095	0.464305	0.219601
XP_035453966.2	0.223582	0	0	0	0.13775	0	0	0.535007	5275.74
XP_035454003.2	0.531391	0.139768	0.448687	0	0.11316	183.655	1.07659	0.457444	1.58492
XP_035454662.2	50.429	84.4033	68.3607	49.084	46.571	72.6129	92.776	119.354	186.018
XP_035454935.1	0	0	0	0	0	0	0	0.253524	61.9612
XP_035455287.2	0	0	0	0	0	0	0	0.865569	10.9801
XP_035455299.2	0	0	0.112713	0	0	1.15513	0	0.77841	0
XP_035455303.2	0	0	0	0	0.274627	0	0.333689	10.4812	0
XP_035455305.2	0	0.349064	0	0	0	0.566638	0	0.604162	0.956184
XP_035455311.2	0.89741	0.135917	0	0	0	0	0	2.1289	0
XP_035455315.2	0	0	0.179693	0	0.390615	0	0.772757	0	0.764316
XP_035455400.2	0	0	0	0	0	0	0	0.627394	0.358613
XP_035455401.2	0	0.104653	0.130697	0.148931	0.098991	4.50069	0.174277	0	0.509069
XP_035455404.2	0	0	0	0	0	1.24368	0	4.12742	0
XP_035455604.1	0.048732	0.293925	0	0	0	0.550815	0.488952	0.086926	0.035726
XP_035455731.2	0.054428	0.044175	0.091247	3.62426	1.67965	2.23128	0.133214	1.13439	5.94103
XP_035455777.2	1.51287	0	0.633602	0	0.256002	0	0	0	0
XP_035456294.1	0	0.079919	0	0	0	136.546	0	0.182037	0.373641
XP_035456959.2	0.059401	0	0	0.018623	0	211.344	0.08877	0	0
XP_035457050.2	0	0	0	0	0.074364	210.135	0	0	0.017905
XP_035457509.2	0	0	0.582686	0	0	0	0.099336	0.078338	213.209
XP_035457512.1	0	0.032616	0	0.038737	0	0	0.098055	0.027191	65.7137
XP_035457692.2	0	0	0	0	0	0	0	0	13.2486
XP_035457720.1	0.811704	0.042029	0.188061	0.016778	0.015146	0.271317	0.363826	0.816442	0.188762
XP_035457747.2	0.902745	0	0.022108	0.02243	0	2.77469	0.097843	0.0365	18.6029
XP_035458817.2	0	0	0	0.222762	0.394977	0	1.68081	0	0
XP_035459371.2	0	0	0	0	0	0	0	0.045579	24.5074
XP_050549262.1	0.254969	0.394309	0.107427	0.091486	0.146828	0.62711	3.12028	0.169635	0.180861
XP_050549501.1	32.8446	127.578	50.4198	28.9138	21.9313	10.077	359.62	3.80144	19.9834
XP_050549908.1	0	0	0	0	0	0	0	0	348.872
XP_050549945.1	4.3811	3.29543	2.65912	1.98263	2.57651	3.89982	4.90466	4.04066	264.786
XP_050550034.1	0	0.262976	0	0.105601	0.112683	0.691777	2.73518	10.9945	9.97434
XP_050550035.1	30.8536	26.7875	27.7391	70.5699	49.3132	185.847	187.02	47.9973	33.206
XP_050550036.1	1.35906	12.2779	139.402	59.3729	51.4548	386.665	219.841	423.532	47.9634
XP_050550168.1	0.094045	0	0	0	0	217.174	0	0	0.550268
XP_050550542.1	0.310221	0	1.03119	1.69858	0.837782	25.632	36.7172	4.21389	0.592087
XP_050551188.1	0.170505	0	0	0	0.1765	165.39	0	0.141886	8.51491
XP_050551499.1	0.31967	0.10581	0.129826	0.357045	0.050678	0.301599	0.380489	0.36364	3.66464
XP_050551806.1	0.252548	0.015532	0	0.597741	0.336375	0.133203	0.434171	0.650926	1.33555
XP_050552229.1	12.2553	15.7633	1.3981	61.383	30.4171	19.9314	1.78922	0.434966	6.72996
XP_050552338.1	1.95462	1.45457	0.696365	0.794145	0.504927	1.36116	1.38092	2.51404	1.97658
XP_050552339.1	1.63551	0.77276	0.771613	1.22153	0.985822	5.15334	10.4337	5.0514	3.26143
XP_050553064.1	0.15516	0	0	0.170639	0	0	0.399927	0	0
XP_050553065.1	0	2.60568	0.127028	0	0	0	0	0.34982	0
XP_050553242.1	0	0	0	0.331193	0	0.503074	0	0	96.696
XP_050553396.1	0.815367	0.20076	0.432768	1.23734	0.836144	0.891229	4.0351	0.077618	37.1169
XP_050553730.1	0	0	0	0	0	0	0	0	184.803
XP_050553769.1	0.265144	0.615351	0.113336	0	1.87334	12.9378	1.65043	0.169017	0.287761
XP_050553827.1	0	0	0	0	0	0	0.13928	0.091287	167.846
XP_050553961.1	0	0	0	0	0	25.6741	0	0	0.321602
XP_050554234.1	10.865	0.834137	0.579599	2.09398	0.842201	22.4057	0.969266	6.88609	1.54936
XP_050554432.1	0.200556	2.32117	18.8462	80.216	0.883278	177.92	82.3717	41.7618	12.0826
XP_050555762.1	0.046711	0.031317	0	0	0	0	0.055527	0.061378	55.3798
XP_050556051.1	0.024126	0	0	0	0.026128	0.032235	0.061972	0.052672	70.943
XP_050556167.1	0	0	0	0.071719	0	0.154595	0	3.63872	740.266
XP_050556397.1	159.643	321.877	10.6602	7.53818	0.009177	0.234197	0.552724	0.163044	0.138272
XP_050556411.1	0.131147	0.079394	0.049148	0.019704	0.103956	0.302817	1.50713	0.32221	18.6417
XP_050556546.1	0.196045	0	0	0.061312	0	1.18143	0.077613	0.04239	15.9199
XP_050556563.1	0	0	0	0	0	0	0	0.397592	813.868
XP_050556571.1	0	0	0	0.056267	0	0.075246	0	0	41.3733
XP_050556586.1	0	0	0	0	0	0.069806	0	0.049322	298.301
XP_050556632.1	1.35941	0.501014	0.420459	1.06597	0.626215	1.15616	2.04266	2.08709	1.02423
XP_050556728.1	0	0	0	0	0	0	0	0.52995	11813
XP_050556740.1	3.40761	2.11229	2.21157	2.31507	8.37834	42.915	4.68071	3.25269	7.40008
XP_050556904.1	2.23372	2.83971	8.16168	8.00896	8.59613	14.2825	22.9912	12.3392	7.92166
XP_050556951.1	0.144213	0	0.117758	0.118046	1.2953	0.696957	11.2439	3.36997	61.8623
XP_050558413.1	0	0	0	0	0	0	0	0.105258	0
XP_050558415.1	0	0	0	0	0	0.64553	0	0	0.109651
XP_050558496.1	0.124767	0.158092	0	0	0.342265	0.252651	0	0.564689	0.942616
XP_050558545.1	0.373893	0.493479	0	0	0	0	0.221942	1.16215	4.55261
XP_050558551.1	0	0	0	0	0	0	0.354881	0	0
XP_050558722.1	0.745767	0.107529	0.903866	0.466244	0.202605	93.7318	8.66481	52.5603	0.166724
XP_050558746.1	0	0	0	0	0	1.55599	0	4.53573	0
XP_050558747.1	0	0	0	0	0	1.28487	0	0	0
XP_050558749.1	0	0	0	0	0.255887	85.7324	0.288715	0.400274	0
XP_050559118.1	6.63849	3.35733	4.7825	4.49657	3.36616	18.546	9.76511	32.0374	5.64199
XP_050559773.1	0.992316	1.11017	2.41294	0.737322	0.533196	6.05864	0.217407	0	0.06013
XP_050559783.1	0.161896	0	0	0	0	0	0	0	6640.23
XP_050560363.1	0	0.244452	0	0	0	645.721	0	0	0
XP_050560586.1	0.282076	0.064464	0.200305	1.00469	0.164232	0.588404	1.27953	0.645651	1.77369
XP_050560639.1	3.49034	0.262163	0.286627	0.403187	0.223579	0.57622	1.74473	1.48887	1.01509
XP_050560742.1	0.057504	0	0.17043	0.623062	0	0.136769	0.203054	0.124501	0.499292
XP_050561116.1	0	0	0	0	0	226.964	1.75223	0	0.219335
XP_050561277.1	0	0	0	0	0	0	0	0	0
XP_050562638.1	0	0	0	0	0	50.6564	0.085833	0.032457	0
XP_050563059.1	365.546	540.345	446.76	377.806	250.778	10.6886	7.22704	0	0.437061
XP_050563112.1	0	0	0	0	0	0	0	0.418046	0
XP_050563133.1	0.752389	0	0	0	0	0	0	0.58358	0
XP_050563164.1	0.059119	0	0.04544	1.11291	0.214631	0.356582	0.210706	0.052432	0
XP_050563205.1	98.1129	520.981	238.417	246.574	239.649	47.8948	29.7623	43.4773	173.344
XP_050563242.1	0	0	0	0	0	85.4643	0	0.151309	0.506385
XP_050563553.1	0.179227	0	0	0	0	0.211483	0.081497	0.060218	0.228425
XP_035428615.2	0.104721	0.485932	0	0	0	0.128389	0	0.17948	0.147369
XP_035428706.1	10.7884	0.797747	0.483868	0.896524	0.286655	0.604642	0.689295	5.88487	7.017
XP_035428790.2	4.11518	1.83859	1.77525	2.68896	1.43813	3.54708	4.89242	38.0955	2.47457
XP_035428837.2	0.261264	0.917833	0.267182	264.372	0.054617	0.545685	0.413305	0.055661	0.186224
XP_035428955.2	0.125083	0.047314	0.084017	94.777	0.026436	5.2174	1420.6	1.54592	0.628377
XP_035429150.2	0	0	0	0	0	18.6666	0	0	4.50927
XP_035429185.1	0	0	0	0	0	4.8939	0	0	0.928194
XP_035429475.1	0	0	0	0	0	136.715	0	0.060874	0
XP_035429476.2	0.345311	0.136377	1.74809	0.716957	0.159438	0.430801	2.13587	0.436983	575.298
XP_035429478.2	0.105118	0	0	0	0	0	0	0	43.674
XP_035429495.2	0.052787	0.199189	1.67522	0.691242	0.287697	0.827604	0.188194	1.26673	135.799
XP_035429498.1	0	0	0.03771	0.075879	0	361.076	1.48793	9.16952	1.82906
XP_035429557.2	1.26813	2.79384	4.01966	4.87818	0.331328	11.9735	7.88128	55.2874	1.13782
XP_035429606.2	0	0	0	0	0	0	0.1194	0.086552	775.817
XP_035429696.2	1.94815	3.8198	5.5249	3.37337	0.149206	6.10747	4.63172	27.4777	1.07764
XP_035429736.1	30.3547	9.95072	13.6436	15.6288	9.67245	35.3161	43.3968	68.76	19.3579
XP_035429767.1	0.150471	0	0	0.493853	0.047269	0	0	0	972.554
XP_035429771.1	113.409	83.8149	73.2155	80.9961	30.7709	141.721	119.179	165.355	72.6079
XP_035429934.1	17.9411	3.52092	5.08929	11.5748	11.3687	22.3925	34.8619	36.2009	8.32131
XP_035430016.1	26.3948	15.4415	19.4653	24.0712	10.1989	28.0172	29.5834	39.3534	13.0954
XP_035430031.2	35.5562	17.0755	14.4788	15.6462	7.41051	47.8052	49.6278	39.3869	8.3287
XP_035430129.2	3.46492	0.439186	3.41198	0.294203	2.65582	2.40953	0.864942	6.44222	10.8677
XP_035430180.2	0	0	0	0	0	5.60724	0.076382	0.044505	0.546419
XP_035430181.2	0.263112	0.17041	0	0.24464	0	78.3566	0.308187	0.41277	6.65888
XP_035430227.2	0	0	0	0	0	0	0	0.047662	132.002
XP_035430249.2	50.1339	31.5839	39.4754	54.3169	37.2704	53.1665	25.4485	45.0521	69.1598
XP_035430267.2	0.088836	0	0	0.041722	0	0.374862	0.316844	0.039715	0.594319
XP_035430347.2	12.6038	1.17104	0.546429	4.31988	0.57833	0.308034	0.292772	0.2186	0.419073
XP_035430405.2	3.68464	1.33792	2.32565	1.37069	0.932598	15.3847	4.33409	11.6503	1.60131
XP_035430432.2	1.55144	2.16426	0.953096	1.16749	0.265671	3.03285	2.13402	20.0283	2.18865
XP_035430451.2	0.056674	0.023253	0.015781	0.036589	0.009624	54.6321	0.416694	0.098034	0.402133
XP_035430518.2	3.18951	1.78292	1.60099	1.73366	2.07127	3.37278	7.11256	29.8428	2.63027
XP_035430539.2	0	0	0	0	0	18.5646	0	0.256457	0.200691
XP_035430571.2	10.5787	0.512924	0.497658	0.376889	0.078088	1.66726	0.220144	0.194927	0.988889
XP_035430578.2	0	0	0	0	0	220.584	0	0.117937	5.39202
XP_035430606.2	3.30678	1.36715	1.19414	1.30509	0.816752	5.08975	3.79986	9.8216	2.43089
XP_035430642.2	0	0	0	0	0	121.847	0	0	0.226734
XP_035430643.2	2.74228	12.7909	0.871438	13.1683	0	0.122296	91.285	0.063888	14.3482
XP_035430725.2	15.1177	17.9379	11.5826	17.4233	18.5917	16.0028	14.0952	36.4464	14.0682
XP_035430752.1	0.176356	0	0	0	0.086883	0	0	0.250931	631.002
XP_035430834.2	0.727991	0.73029	0.744064	0.938654	0.791238	0.3649	3.76688	0.870432	5.96752
XP_035430848.2	0.145968	0.090878	0.121222	0.028251	0.019025	2.56925	0.357531	0.039944	0.312784
XP_035430982.2	29.4999	40.0115	18.2243	9.08426	11.3118	3.65118	0.873733	4.86689	44.0024
XP_035430986.1	0.070345	0	0.223697	0.194331	0	65.1628	0.235314	1.31577	9.30989
XP_035431068.2	5.43504	9.80009	16.5432	10.7964	5.58774	40.771	17.5982	26.6024	19.2204
XP_035431159.2	15.5153	10.9544	9.5729	9.53353	8.34493	11.7461	16.578	32.219	22.5086
XP_035431190.2	0.028602	0	0.071784	0.029773	0.058404	0.248339	0.207625	0.079833	0.777163
XP_035431386.2	90.9469	108.888	302.453	200.393	337.873	322.982	188.109	434.822	260.679
XP_035431416.2	12.677	1.01514	1.91748	0.383593	0.232217	0.188006	0.554678	2.28864	7.08846
XP_035431422.2	5.03658	2.54562	2.93281	3.72227	2.15475	5.02368	8.34335	27.3847	4.20609
XP_035431430.2	0.198883	4.40993	4.23193	59.6985	15.3556	2265.31	704.975	888.553	1968.22
XP_035431461.1	0	0	0	0	0.419962	1074.39	1.43135	3.62145	8.09624
XP_035431476.2	3.67468	2.54966	2.1567	2.82651	1.95239	12.6139	7.69747	8.34451	2.94263
XP_035431518.2	0.239991	0.065662	0.142226	0.285626	0.173878	148.441	1.44843	0.111486	0.118497
XP_035431536.2	87.2017	19.6103	27.7669	51.1718	25.2757	55.1474	45.2511	122.148	49.3343
XP_035431572.2	0	0.046761	0	0.065732	0	116.557	0.083211	0.123574	0.144859
XP_035431666.2	63.8798	187.744	103.139	86.2337	45.3278	101.497	45.7207	58.176	66.668
XP_035431667.1	8.60897	4.61252	8.76722	7.73221	10.6688	67.1191	31.0069	46.5442	35.2723
XP_035431673.1	0	0.117299	0.143097	523.14	0.087915	0	0.418542	0.076463	0
XP_035431708.1	13.5679	9.80629	7.37238	17.6242	16.8544	117.929	81.2121	73.9792	24.4803
XP_035431741.2	0	0	0	0	0	0	0.400234	0	108.568
XP_035431750.2	1.22765	1.96879	0.897462	1.17196	0.101389	2.44512	7.80305	39.369	1.04187
XP_035431844.2	0.116922	0.047402	0.092558	0	0	0	0	0.039197	0
XP_035431904.1	4.81955	4.11172	4.28236	6.91106	4.74903	8.95136	8.78601	11.0579	12.3304
XP_035432130.2	0.146399	0	0	0	0.078802	0	0.376663	0.699986	4380.96
XP_035432133.2	0	0	0	0	0	0.12095	0	0.173891	734.301
XP_035432384.1	0.344677	0.188854	0.303971	0.252919	0.157669	281.02	0.487315	0.166262	0.181713
XP_035432410.1	9.38704	3.94023	4.75589	6.83764	4.82602	89.5021	19.3053	39.3504	7.56741
XP_035432415.2	0	0	0.524819	0	0.848096	975.528	436.117	1.01463	0.518845
XP_035432431.2	0	0	0	0	0	0.663133	0.441378	0.787597	0.163091
XP_035432440.2	3.31822	1.53178	2.84502	3.98395	3.46431	8.10301	11.1362	23.157	4.94985
XP_035432483.1	0.092321	0	0	0.075578	0.092053	568.887	0.21475	0.64364	180.838
XP_035432503.2	0.037737	0.152079	0.121863	0.12353	0.149817	227.751	0.04429	5.28594	16.3539
XP_035432507.2	0	0.023292	0	0	0	653.619	0.041222	0.404911	4.54456
XP_035432514.1	0.94684	0.195599	0.426221	1.93226	0	1.59349	1.179	1.26434	125.085
XP_035432539.1	0	0	0	0	0	0.14739	0	0	18.2718
XP_035432540.1	0	0	0.849807	0	0	0	0.591036	0.404697	1891.59
XP_035432541.2	0.20829	0	0	0	0	0	0	0	1546.4
XP_035432543.2	0.109971	0	0.087075	0.228835	0	176.258	0.441302	0.036954	1.1259
XP_035432612.2	0	0	0	0	0	0	0	0	299.653
XP_035432722.1	0	0	0.153792	0.37596	0	34.0523	0.466228	0	103.771
XP_035432752.2	1.87362	0.952421	0.982139	1.46127	0.795618	2.74792	2.7738	6.54383	1.29416
XP_035432822.2	0	0	0	0	0	0	0	0	33.0329
XP_035432862.1	0	0	0	0	0	55.4843	0	0.036319	0.029878
XP_035432897.1	0.171176	0.256097	0	0.516578	0	0.630395	0	0.561935	721.521
XP_035432923.2	0	0	0	0	0.109315	254.972	0	0	0
XP_035432940.1	0	0	0	0	0.223179	297.479	1.14684	0.106268	0.773864
XP_035432958.2	0	0	0	0	0	0	0	0	26.2255
XP_035433065.1	0.948499	3.15625	1.94462	4.22098	0.968789	14.0972	9.64532	71.7146	1.52385
XP_035433073.1	0.036517	0.026705	0	0.034433	0	18.4023	0.228434	0.459283	0.100973
XP_035433284.1	0	0.12881	0.14871	0.158835	0.121502	241.408	0	0.083584	0.961089
XP_035433288.2	0.516096	0.098322	0	0.414855	0	0	0	0.389273	0.424519
XP_035433306.2	0	0	0	0	0	178.164	0	0.269563	0.502336
XP_035433307.2	0	0	0.091298	0.112819	0.335299	374.157	1.23341	1.06211	1.48944
XP_035433314.1	12.3626	0.954706	0.586013	1.34005	0.063573	0.41476	1.65133	0.810592	0.370381
XP_035433496.1	0.273595	0.044979	0	0.048806	0.059293	0.374207	0.278907	0.211483	202.513
XP_035433504.2	8.07041	3.86954	4.32346	7.01899	4.43882	44.1096	18.6926	40.6502	6.91949
XP_035433613.2	0.093143	0	0.469767	0	0	0	0	0.060973	0
XP_035433616.1	0.086135	0.11804	0.068073	2515.29	0.389583	0.108786	42.1215	0	0.060216
XP_035433624.1	0.024733	0.016656	0.038127	170.73	0	0.029796	2.79606	0	0
XP_035433674.1	10.2687	3.75839	4.74173	5.19761	4.13026	9.14002	13.7251	47.9206	5.22269
XP_035433680.2	0.135058	0.073245	0.178343	0.348319	0.126435	0.232913	508.595	0.124175	0.170227
XP_035433823.1	0	0.062784	0	0	0	271.613	0.109901	0	0
XP_035433903.2	0.531391	0.597668	1.04652	0.183848	2.75138	2.50335	0.86127	0.457444	0.609584
XP_035433909.2	0.0991	0.131524	0	0	0.197731	0.124091	0.218935	0	0
XP_035433957.2	10.5005	13.5888	20.5542	21.0359	25.7291	38.4529	25.1432	37.2489	17.2453
XP_035434009.1	0	0	0	0	0.138179	729.486	0	0.115737	18.6895
XP_035434023.2	0	0	0	0	0	17.7342	0.061177	0.049722	8.09065
XP_035434037.2	0.513143	0.077462	0	0.048182	0.050989	49.7441	0	0	0.075093
XP_035434079.2	92.9175	76.5068	23.9328	19.2873	2.19743	10.8539	0	45.8776	15.3776
XP_035434143.1	547.407	368.785	297.635	339.08	132.489	447.453	493.969	494.542	322.878
XP_035434169.1	165.424	461.108	261.769	206.61	289.535	442.451	468.972	380.737	547.22
XP_035434172.2	0.187742	0	0	0	0	66.0196	0.118888	0.064749	0
XP_035434174.2	18.2426	9.70806	8.2496	14.379	12.2615	119.839	56.1948	85.0851	20.4556
XP_035434216.2	0	1.15536	0.075045	0.086646	0.083582	0.223286	0.215103	0.483498	1.6259
XP_035434233.2	10.9961	7.15911	6.46489	12.4696	6.75765	13.5781	16.9558	38.0608	9.16312
XP_035434235.2	0	0	0	0.429431	0	97.7355	0	0	0.129797
XP_035434239.1	2.41551	1.30602	3.10376	3.74302	0.566466	20.6851	8.81665	7.63941	1.65098
XP_035434254.1	0	0	0	1008.6	0	0	0	0	0.198954
XP_035434285.2	0.545131	0.723382	0.07594	0.162247	0.089495	0.124091	0.115121	0.062804	0.060528
XP_035434463.1	9.25236	0.700881	0.314383	0.095909	0	0.416215	0.121382	0.183854	0.290044
XP_035434633.1	0.046711	0	0.075995	0.114686	0	0.117341	0	0.061376	0.034296
XP_035434651.1	0.904642	0.716583	2.43272	0	0.422064	0.730549	0.092994	1.39396	380.117
XP_035434652.2	0.824618	7.54485	0.19824	0.122415	0.151611	0	1.15034	0.104302	24.6961
XP_035434707.1	0	0	0	0	0	20.5113	0.164548	0	0
XP_035434717.2	0.107761	0	0.079414	0.032001	0.019378	95.9118	0.092082	0.026182	0.424944
XP_035434731.2	11.2351	7.50794	12.882	22.8616	9.8913	17.9304	25.687	10.9897	10.8632
XP_035434816.1	3.81255	0.071951	0.030033	1.96249	0.216901	8.73441	1.26633	0.957547	0.065874
XP_035434982.2	997.487	880.542	529.956	37.3813	6.39645	0.514574	0.352575	0.455878	0.711784
XP_035435022.2	20.0657	117.552	165.642	126.024	134.864	1.66382	1.43947	0.07535	0
XP_035435121.1	3.13835	1.12184	1.73314	2.24787	2.38818	3.28737	4.70301	4.83702	2.0609
XP_035435172.2	0.555253	1.11759	1.84113	1.76683	0.152792	4.58015	3.8157	28.0451	0.452812
XP_035435296.2	8.89188	0.944545	0.646306	0.245953	0.074499	0.724203	0.059612	0.545048	1.21494
XP_035435429.2	0	0	0	0	0.032743	46.8795	0.018574	0.022768	0.138208
XP_035435451.2	41.4496	515.8	170.64	0.127615	4.29563	0	0	0.05574	0
XP_035435475.2	0.562813	0.141481	0.048053	0	0	1.07213	0.297126	0.055197	0.03929
XP_035435560.2	0.179861	0.045222	0.046079	0	0	0.073414	0.142448	0	0.188726
XP_035435592.1	0	0	0	0	0	124.152	0	0	0.671925
XP_035435593.2	0	0	0	0	0	505.069	0	0	45.2532
XP_035435596.2	35.2256	97.7509	540.975	221.033	469.044	5.37348	0.806351	13.7837	20.8724
XP_035435618.1	0	0.046503	0.048072	0	0.037204	0.222369	2.38545	0.269304	0.223236
XP_035435653.2	1.55647	0.068899	0.297176	2.31633	2.12308	7.07425	1.08598	0.11666	0.123924
XP_035435711.2	0.418089	0	0	0	0	0.756905	0	0.123858	82.1672
XP_035435722.2	0.07778	0	0	0	0	0	12.4198	0	0
XP_035435764.1	10.9505	7.90029	6.6981	8.1874	5.80981	40.6473	14.6997	18.9007	9.00493
XP_035435795.2	2.48632	0.224775	0.405291	0.601124	0.339884	526.474	1.68596	0.537599	0.741171
XP_035435845.1	521.774	1161.07	2086.36	130.397	3265.57	48.1656	1.66572	0.219401	0
XP_035435848.2	860.38	1369.73	795.558	104.778	11.4051	4.01817	0.302685	2.37433	18.6626
XP_035435881.2	9.87199	896.36	2631.71	158.143	2254.01	6.97306	0.767394	0	0.153965
XP_035435887.2	0.252139	0.084243	0.111157	0.127324	0	1.18649	0.58933	0.167363	0.087384
XP_035435904.1	2.79128	1.76247	1.77947	3.24173	1.0194	53.0647	4.08617	7.05405	3.158
XP_035435969.2	4.43305	2.84938	2.2687	2.30104	1.93523	6.81437	9.77509	7.16308	3.84369
XP_035436060.2	1.17845	0.230859	0.537125	0.839678	0.261639	0.228603	1.73664	1.4371	0.693969
XP_035436075.2	0.44065	1.37277	1.58608	1.49389	0.031223	7.47837	2.18177	51.0012	0.444108
XP_035436118.1	1167	2881.48	4517.72	191.329	1688.27	2.74548	0.846632	0.138048	0.076905
XP_035436130.1	7.34081	6.91673	6.55791	9.56092	8.62762	50.2479	27.22	47.6169	11.1063
XP_035436162.2	0.047961	0.0104	0.021026	0	0.06464	88.8518	0	0.023742	2.72565
XP_035436231.2	0	0.181784	0	0.229522	0	0	0	0	0
XP_035436347.2	33.2911	13.6011	13.9403	30.4174	27.0389	73.4083	79.02	32.9717	30.8547
XP_035436440.2	2.10646	4.17126	6.63876	31.0507	8.44638	7.52332	1.53461	246.458	0.869014
XP_035436463.1	0.329018	0	0.068789	0.143733	0.112769	93.9223	0.973833	1.20197	0.443553
XP_035436557.2	4.38889	1.71455	3.4213	3.15091	2.17365	5.91484	5.43267	17.2404	5.10384
XP_035436576.2	0	0	0.836765	0.283656	0.467334	0	0	14.0707	0
XP_035436582.2	0	0.014528	0.07403	0	0.019027	0	0.022605	39.972	0.086352
XP_035436583.2	0	0	0	0.347188	0	0	0.076382	569.945	0.601949
XP_035436584.2	0	0.08741	0	2.06926	0	0	0.137807	105.391	2.46811
XP_035436679.1	38.43	53.1726	28.3099	220.14	24.473	100.152	107.077	56.1747	56.8688
XP_035436692.2	0.020016	0.015919	0	0.016378	0	19.5135	0.070684	0.093767	0.273538
XP_035436830.1	0.627599	0.170601	0.138213	0.775869	0.045404	0.475896	0.12808	0.322925	0.381976
XP_035436831.2	46.5926	40.2164	108.174	85.8651	65.7861	208.942	146.426	67.3372	84.5545
XP_035436849.1	0.767248	0.855664	0.217183	0	0.16228	47.3418	0	0	0.145687
XP_035436905.2	0.265309	0.42869	0.048675	0	0.016301	0.105812	0	0.295435	0.042256
XP_035437153.2	116.658	87.2264	192.247	169.044	611.095	598.336	430.995	656.077	310.392
XP_035437154.2	0.06502	0.064702	0.039601	0.053202	0.048311	289.132	0.038702	0.087257	0.122112
XP_035437155.2	0.109384	0.043517	0.098412	0.059669	0.054192	226.62	0.129485	0.072723	0.840539
XP_035437325.2	36.6562	49.7531	71.5889	46.4881	33.4526	29.0038	16.3016	39.0697	18.07
XP_035437326.1	7.30487	10.4348	6.48032	3.73855	4.46006	39.1634	4.79233	17.2556	44.7537
XP_035437407.1	7.21274	3.40219	3.03299	6.91773	5.85561	12.7437	15.2865	32.1592	5.26588
XP_035437445.2	1.8803	1.67652	2.09225	2.15463	0.568611	6.30324	6.89977	16.0098	1.39063
XP_035437496.1	68.5746	14.9918	156.359	7.84105	5.34446	7.91479	4.85497	58.6086	33.0955
XP_035437505.1	0.442404	0.066601	0.072141	0.082921	0.176397	66.191	0.391719	0.076692	0.381416
XP_035437506.2	39.6135	79.5712	28.5999	25.7279	17.1404	6.62622	3.44555	6.46976	3.47497
XP_035437537.2	15.5914	20.2584	19.6031	35.783	50.6972	3.05095	3.46737	27.4932	92.9427
XP_035437538.2	4.81938	2.70943	7.61794	5.7457	2.77477	6.13206	21.7768	21.1054	16.3299
XP_035437551.1	0	0	0.20888	0	0	93.5159	0	0	0.322738
XP_035437573.1	1.30128	0.515509	0.660893	1.04824	0.974743	0.652897	3.08913	2.5737	1.87308
XP_035437579.2	0	0.119239	0.047928	0	0.037442	444.816	0	0.077421	0.041198
XP_035437585.2	37.1266	49.269	26.7309	8.24111	7.26081	6.58675	1.02659	0.314482	3.26743
XP_035437629.2	11.2455	4.3527	6.16857	6.51164	6.22792	10.2305	9.29516	11.8242	8.56681
XP_035437648.1	0.058579	1.60232	0.209062	0.152439	0.027468	0.075813	239.362	0.160291	0.022413
XP_035437658.2	8.31191	7.27282	25.5364	29.1489	24.4684	13.3536	7.11854	9.13834	6.42317
XP_035437659.2	0.108618	0.079156	0	7.38755	0	0.074282	11612.3	0.104724	0.246934
XP_035437665.2	0.523443	0.152313	0.454334	91.9324	0.165961	16.3096	3.88193	1.22739	14.3256
XP_035437668.2	0.038554	0.543711	0.089049	2.246	0	0	116.868	0.103851	0.191015
XP_035437728.2	0	0	0	1.72109	0	0.036395	1542.58	0.110406	0.124981
XP_035437738.2	1.20929	32.2395	4.60916	151.561	0	0.417589	13.6407	0.708243	2.2026
XP_035437741.2	0.368481	0.30179	0.546013	2.13167	1.7543	22.9543	5.88833	0.901428	1.11752
XP_035437764.1	13.5006	11.6324	17.4883	3.44615	23.5276	152.714	94.5351	247.146	489.067
XP_035437770.1	8.90932	33.8267	5.99341	6.38546	3.98336	7.90414	8.70118	19.1212	8.82974
XP_035437779.2	1.13664	2.4164	0	0	0	0.417651	0	0	0
XP_035437820.2	18.5919	26.3019	64.4313	18.9127	51.5688	234.181	122.107	230.398	108.143
XP_035437821.2	1.95732	2.81259	13.2094	3.56681	3.53923	11.8685	2.89165	19.1583	8.47988
XP_035437822.1	117.152	51.0833	573.835	108.665	99.2365	1160.12	149.019	681.403	211.134
XP_035437823.2	4.86458	17.4937	3.41675	47.6799	0.416273	2.04197	2.10412	0.947298	11.5293
XP_035437857.2	0.927349	0.482022	10.7395	952.63	0.229929	0.838036	498.405	3.17028	18.371
XP_035437880.2	0.815282	1.3322	0.179476	6979.53	0.115512	0.561336	250.183	0.526449	0.976548
XP_035437888.1	0	0	0	0	0	0	0	0.54245	0
XP_035437889.2	2.19309	1.03893	1.07146	1.27716	0.680679	2.78633	7.47026	15.5755	2.16293
XP_035437927.1	12.3014	0.602455	0.457	0.221007	0.05232	0.16052	0.291819	0.437134	0.393011
XP_035437943.2	0.693942	0.893481	0.787289	0	0	0	0.741629	594.179	731.525
XP_035437948.2	0	0.043979	0	0.033068	0.064894	464.076	0.153669	0	4.53735
XP_035437970.1	885.804	3522.28	442.524	102.069	94.5101	15.5207	21.1877	61.5393	64.4275
XP_035437971.2	1.27577	0.857805	1.56387	5.48271	2.23682	13.1137	36.0753	53.9159	17.5796
XP_035437976.1	0.909684	2.368	5.04417	17.8003	5.58619	98.1142	6.37025	51.6676	3.12627
XP_035437996.2	1.93735	4.51142	0.230191	4229.57	0.099108	0.68899	82.8756	0.133265	1.09602
XP_035438001.2	0.485681	0.04716	0.144158	0.102369	0.124394	0.153161	0.445688	0.05536	0.181517
XP_035438033.2	1.10822	0	0	0.797884	0	1.3828	0	0.230656	45.4473
XP_035438053.2	0	0	0	0	0	0	0.263539	9.26047	0
XP_035438072.2	0	0	0	0	0	0	0	0.093872	464.185
XP_035438086.2	0	0	0	0	0	0	0	1.0187	0
XP_035438105.2	5.00801	5.61987	10.3589	13.5284	5.26927	48.138	25.3392	22.8895	8.12485
XP_035438117.1	0	0.044638	0	0	0	618.014	0.546542	0.69494	0.145076
XP_035438172.1	19.2443	16.4348	27.5909	14.627	7.45037	80.4835	28.1189	44.4284	10.7238
XP_035438312.2	24.692	8.96467	13.6673	11.5149	7.58939	32.9091	24.4568	56.0995	315.02
XP_035438474.2	22.3053	2.80616	16.7786	0.998232	18.2547	0.652717	0.589434	0.309998	0.189579
XP_035438536.2	0.023472	0.07309	0	3.73965	0.045928	0.12122	563.743	0.429597	0.776338
XP_035438549.2	0.594598	1.19247	4.71237	6.12542	7.93573	6.27831	41.599	5.33825	10.3635
XP_035438551.1	0.273743	0.353793	1.07753	1.84966	2.29348	1.58957	13.648	2.63175	8.50634
XP_035438562.1	2.32895	4.04166	19.0184	14.1853	24.7972	28.8994	182.976	20.8656	50.2167
XP_035438591.2	1.04178	2.6966	2.21958	3.29893	0.313973	14.7957	5.95324	21.4568	1.27466
XP_035438653.1	35.9686	4.57017	7.59579	3.92478	0.611466	2.17085	2.02896	3.90226	3.34545
XP_035438664.2	4.76719	2.62643	3.95189	5.20458	3.36675	5.72127	8.58933	15.1786	5.15181
XP_035438666.2	20.0991	2.45484	3.19192	0.665987	0.145846	10.9532	482.365	5.47686	1.51885
XP_035438702.2	24.8482	15.4107	4.24433	15.1828	19.319	14.4715	0.39173	1.12194	0.313879
XP_035438749.2	12.099	5.69421	1.83552	12.6143	0.345441	28.5747	0.22237	0.42373	0.773576
XP_035438771.2	14.0568	24.0661	8.1139	26.8421	12.209	62.5963	174.329	26.5012	48.8576
XP_035438831.2	0.664447	0.23609	0.391626	0.295467	0	34.799	24.8184	0.490795	0.526914
XP_035438999.2	0.079004	0	0	0.064672	0	0	0	0	502.008
XP_035439008.2	0.081759	0.020628	0.022128	0.089196	0.037321	0.47585	0.097343	0.165018	1.16305
XP_035439111.2	0.04189	0.056224	0	0.034282	0.026466	220.307	0.149423	0.150088	2.53105
XP_035439137.1	0.038836	0.115528	0	0	0	20.8077	0	0	1.12976
XP_035439145.2	21.5015	24.1998	10.9841	49.6157	6.7323	20.0582	57.8144	19.4428	2.94251
XP_035439243.2	0	0	0.112446	0	0.264455	0	0.161267	0.98134	37.9076
XP_035439376.1	0	0.080958	0	0.200648	0.122484	486.229	0	0.076451	3.47496
XP_035439383.1	0.295755	0.066281	0.133555	0.27798	0.041587	128.443	0.234538	0.591253	0.804489
XP_035439547.2	0.140839	0.04871	0.442061	0.476406	0.107922	0.227792	0.043113	0.032551	1.90623
XP_035439639.2	0.164574	0.061432	0.331367	0.18713	0.240455	3.87267	0.494982	9.57408	0.517882
XP_035439768.2	0.052561	0.036238	0.166497	0	0	0.135926	0.38596	0.035384	9.40246
XP_035439920.1	0.0253	0.051108	0.102006	0.214105	0.075252	0.152399	1822.47	0.022935	0
XP_035439932.2	0.416956	0.425943	0.351424	0.054255	0.195587	0.42014	0	0.169481	469.069
XP_035439937.2	0.827712	0.22054	0.078696	0.045723	0	2.52456	1.36891	0.130277	54.2676
XP_035440112.2	45.2254	12.0299	13.6534	5.58746	12.9458	1.41702	2.74829	1.53332	3.22269
XP_035440115.1	0.062478	0	0	0	0	152.938	0	0.084398	27.0432
XP_035440141.1	0.625512	0.150543	0	0	0	268.116	0.131818	0.882447	0.226658
XP_035440153.1	0	0	0	0	0	113.827	0.223829	0.162909	3.74665
XP_035440158.2	0.106163	0.036593	0.042035	0.05523	0.049647	147.152	0.127958	0.071442	0
XP_035440207.2	2.13293	1.08346	1.90964	5.51525	1.20885	11.6542	10.8909	16.6194	1.9065
XP_035440244.2	0	0	0.113355	0	0	146.842	0.328911	0.085857	0.165047
XP_035440274.2	0	0.030326	0.034236	0	0	225.776	0.053757	0.159107	0.657811
XP_035440314.2	11.5497	1.75763	1.96025	5.25378	2.99108	5.20263	1.16701	17.5918	3.99414
XP_035440344.2	0.053111	0.045895	0.169106	1.1224	0.316796	1.66378	2.80782	0.535989	0.368591
XP_035440405.2	17.3853	38.4667	18.8113	19.3165	5.20542	7.664	2.76816	24.0926	14.4076
XP_035440425.1	0	0.018075	0	0	0.026625	300.986	0.063898	0.218113	0
XP_035440434.2	178.121	424.898	224.468	626.484	45.4695	1351.79	1976.4	154.396	254.326
XP_035440482.2	0.349381	0.129333	0.052658	0.080103	0.020647	1.7965	0.231027	0.259745	55.634
XP_035440602.2	1.18071	0.69934	0.542456	0.821058	0.48726	1.42729	1.77748	4.81815	0.396218
XP_035440659.2	0	0	0	0	0.061602	47.1906	0	0.124774	0.417332
XP_035440667.2	0.023919	0	0.019285	0.022492	0	0.057628	0.294671	0.302723	369.307
XP_035440770.2	0	0.047607	0	0.36652	0.120284	0.531326	0	0.107199	682.103
XP_035440811.2	11.1393	5.52506	7.1523	11.5312	6.32541	27.633	27.1006	20.704	16.4809
XP_035440819.1	0.388551	0.955171	1.37014	1.54417	1.70237	112.825	0.6943	0.240916	1.10091
XP_035440884.2	7.78582	12.1694	16.938	3.49364	28.3233	21.9003	0.880263	6.98264	25.1762
XP_035440948.2	0	0	0	0	0	0	0.242965	0	93.2263
XP_035440994.2	0	0.035856	0	0	0	0.029811	0.055769	0	11.9693
XP_035441002.2	0	0	0	37.6237	0	0	2.05868	0.301279	0
XP_035441008.2	480.339	3435.31	10.886	12.4544	0	0.374704	0	0	0
XP_035441070.2	0.28745	26.2247	534.246	335.216	282.594	99.3931	31.2396	73.7787	22.9329
XP_035441072.2	17.8447	14.306	17.4388	0.307217	12.8871	14.058	1.32571	142.809	339.628
XP_035441083.1	18.3673	51.5726	21.7218	67.5342	67.6949	446.957	623.546	432.092	252.327
XP_035441116.2	0	0	0	0	0	310.495	0	0	0
XP_035441124.2	0.052736	0	0	0.049513	0	0	0.123474	0.138015	0.884986
XP_035441157.2	0	0	0	0.079278	0	176.829	0.107022	0.061471	33.4089
XP_035441163.1	0.065622	0.393041	0.384476	4.42792	0.044969	0.358867	0.509582	0.315095	0.049228
XP_035441195.1	220.244	415.974	228.035	354.033	398.159	242.809	56.2243	145.882	327.777
XP_035441216.1	0	0	0	2.7037	0	0	0.379519	0	0.870233
XP_035441271.2	1.17914	0.252838	0.552645	0.794054	0.487881	8.87433	5.65931	35.9111	21.1163
XP_035441274.1	0.095674	0	0	0	0.599229	9.25643	0.656097	29.6483	15.6177
XP_035441330.1	7.65598	2.52526	6.97344	5.46221	5.34092	12.7536	10.9159	31.4346	16.945
XP_035441412.2	0.100905	0	0	0	0	0	0	0.127739	1.49057
XP_035441474.2	0	0	0	0.130723	0.087044	0	169.406	0	0
XP_035441591.2	0	0	0	0	0	988.849	2.20166	0.185429	79.0013
XP_035441652.1	2.38848	19.9653	22.9224	39.9468	52.1953	42.4729	4.03093	26.817	32.8764
XP_035441655.2	0.113781	0.407324	27.5694	4.74817	22.4787	12.4547	12.1383	19.9463	51.0478
XP_035441752.2	0.091724	0.066956	0	0	0	323.03	0	0	0.036598
XP_035441753.1	0.143081	0	0	0	0	15.9893	0	0.131954	0
XP_035441900.1	0.098949	0	0	0	0	203.53	0	0.053348	0.946825
XP_035442000.1	0	0	0	0	0	115.289	0	0	0
XP_035442001.2	0	0	0	0	0	143.819	0.071564	0	0.177864
XP_035442006.2	0.048179	0	0.077868	7.91797	0	0	1.2599	0	0
XP_035442060.2	8.97297	5.6569	6.03857	2.59752	1.0834	12.4416	6.16282	34.4585	5.44201
XP_035442065.2	5.54041	6.27223	4.58991	13.2186	3.0393	2.99569	2.53462	11.2752	8.00682
XP_035442072.1	0.053612	0	0	0.13836	0	0.058082	8694.28	0.030389	0.02943
XP_035442084.1	0	0	0	0	0	0	0	0.075018	0.036281
XP_035442097.2	54.9335	27.5408	41.2577	83.1179	22.8523	57.1663	149.07	69.9187	15.1098
XP_035442178.1	0	0	0.098471	0.296387	0.075319	0.291566	0.428587	2.76235	17.1359
XP_035442183.2	0	0	0	0	0	0	0	0	0
XP_035442190.1	0	0	0	0	0	65.49	0	0	0
XP_035442206.2	0	0	0.051167	0.062492	0	0.080377	0	0	0
XP_035442211.2	0	0	0	0	0.024565	0	0	0.033054	25.8758
XP_035442378.1	0.810205	0.354219	0.452588	0.363169	0.267781	2.02063	2.31017	55.5147	0.649985
XP_035442389.2	0.121253	0	0	0	0	0	3.88795	198.164	0.342728
XP_035442392.1	2.36675	2.53429	1.7903	2.14496	2.21409	10.729	17.3792	92.733	0.647526
XP_035442403.1	0	0	0	0	0	0	0.455224	0.134773	359.336
XP_035442438.2	0	0	0.027914	0	0.071948	0	0	0.023988	81.6646
XP_035442466.1	9.09171	3.88935	3.55985	4.91432	4.27562	12.6485	9.3578	26.6667	5.28822
XP_035442479.2	0.310252	0.191435	0.851084	81.5547	1.53654	1.67176	0.76335	1.08683	0.541105
XP_035442497.1	0	0	0	0	0	0.800541	1.24327	0.207993	798.117
XP_035442557.2	0.710682	0.323145	0.225823	162.763	0.015305	0.446528	114.91	0.182416	0.401658
XP_035442866.1	9.16675	0.927899	1.8161	1.27076	1.07151	134.614	11.3205	7.61036	2.71612
XP_035442982.2	7.03755	9.83762	7.43272	15.1623	2.00316	8.43725	22.6007	8.11156	19.5475
XP_035443073.1	2.83771	0.292865	0.090203	0	0.110415	127.018	0.130987	0.278134	3.95099
XP_035443074.2	0	0	0	0	0	103.877	0.109387	0	0.239873
XP_035443088.1	0	0	0	0	0	144.943	0.1538	0.080709	0.085234
XP_035443096.1	0.055741	0	0.098295	0.24542	0.275613	146.07	0.216486	0.15811	0.168747
XP_035443099.2	1.57977	1.18164	2.30324	7.31406	6.66727	12.9267	8.38406	3.27396	4.16127
XP_035443133.2	0	0	0	0	0	0	0.209271	5.5818	0.359165
XP_035443134.2	0.517966	0.133263	0.54325	0	0.220722	0.430801	0.408615	60.7465	6.5867
XP_035443135.2	0	0.231069	0.403653	0	0	0.213377	0	62.6835	3.57207
XP_035443141.2	0.683797	0.643513	0.348402	0.25876	0	0.214248	0.567913	0.29901	19.4199
XP_035443173.2	13.6635	6.98049	8.77023	30.8221	5.52937	98.8475	41.181	44.3361	16.5164
XP_035443227.2	16.6658	3.66382	4.05598	4.21965	0.368792	0.920772	0.053408	1.04397	1.18899
XP_035443234.2	0.244044	0	0	0.234558	0.447486	0.309409	0	0.410046	140.642
XP_035443239.2	3.11151	5.6907	29.5182	14.4985	35.0164	0.126979	0.541309	0.642063	1.22215
XP_035443240.2	3.05026	35.8775	117.514	79.1216	60.4861	3.19868	0.32801	0.437959	0
XP_035443244.2	1.42675	11.6563	105.943	98.459	109.207	0.110765	0.273043	0	0
XP_035443265.2	3.4756	2.77947	3.1816	9.15784	1.16829	12.6654	9.02238	14.9617	2.90071
XP_035443273.2	0.067454	0.046672	0.028024	0.113658	0.063228	1.00431	1.34547	82.1193	0.356838
XP_035443280.1	0	16.0763	0	0	0	0	0.626806	0.222905	0
XP_035443281.1	58.9885	7.69237	4.14673	1.34303	0.740956	0.789103	2.86013	3.25535	4.30085
XP_035443343.1	35.7208	4.35242	2.90437	3.04879	3.18692	6.0875	0.606484	1.72562	5.43543
XP_035443382.1	0.087538	0	0	0.114482	0	0.337952	0.322664	0.145733	392.117
XP_035443418.1	2.66245	0.419178	0.560119	2.5067	1.17592	7.41455	14.4022	63.0916	3.74405
XP_035443520.1	0.83234	0.252417	0.694597	0.916931	0.31811	248.013	1.8385	0.949226	2.02569
XP_035443592.2	0.062006	0.026761	0.0545	0	0	0.084886	0.160656	0.030361	39.7409
XP_035443619.1	24.4107	16.7011	13.5356	12.5739	7.94106	45.6302	19.536	73.729	15.5518
XP_035443663.2	0.04413	0	0.073925	0.045924	0.082634	9.24708	0.216088	0.121804	5.7774
XP_035443892.2	0.146513	0	0	0.283484	0.037429	80.817	189.279	1254.87	2322.88
XP_035443898.2	84.6092	4.21026	1554.5	336.993	2071.52	6.04559	6.41171	654.61	3713.87
XP_035443916.1	14.1719	1.15661	0.822782	0.572213	0.341455	1.40646	2.17316	3.18803	5.68569
XP_035443950.1	0	0.27229	0	0	0	271.354	0	0.123858	5.35175
XP_035443973.1	4.34946	6.32757	10.6171	8.26278	2.4874	16.2052	20.5476	91.9371	8.23766
XP_035444016.2	0	0.069138	0.110964	0.037467	0	0.056037	0.053658	0.040894	188.126
XP_035444018.2	0.294197	0	2.14382	4.26026	0.316322	0.610276	0.599164	6936.35	26451.7
XP_035444019.2	2.36489	0.133535	395.634	42.9684	83.1774	0.214044	0	806.096	8526.35
XP_035444020.2	74.6512	49.2345	243.63	406.479	390.407	3.88789	0	0.34753	18.154
XP_035444021.2	3.67337	2.93892	1.64177	3.1007	0.738948	60.6976	3.5635	35.2192	3.27823
XP_035444088.1	0	0	0	0	0.184073	8.31385	0	0.090823	2.10527
XP_035444094.2	0.512736	0.177503	0.308401	0.475107	0.071919	1.37955	2.22652	51.0025	0.705324
XP_035444222.2	22.6886	14.2745	10.6135	14.1566	9.92983	18.2485	31.9157	30.9695	14.2549
XP_035444233.2	0.074077	0.051342	0	0.062394	0.0756	924.1	0.302444	0.355863	10.9787
XP_035444257.2	5.92857	4.5222	6.18091	146.164	1.38258	1.02756	104.589	2.03893	4.25864
XP_035444338.2	0.196351	0.05462	0.112633	0.260948	0	162.27	0.29963	0.178595	3.36601
XP_035444391.2	0.116028	0	0.18309	0.120577	0.746794	9.68293	3.02867	1.12172	441.825
XP_035444502.1	17.9105	34.452	15.3249	15.3517	30.0751	0	0	0	0.139922
XP_035444510.1	0	0	1.16203	0	0.93701	0	5.02991	0	0
XP_035444548.2	0.523519	0.067676	0	0	0.089643	0.112664	0.104624	0	0
XP_035444551.2	0	0	0	0	0	0.028717	0	0.075962	0.997659
XP_035444624.1	0.063652	0.010455	0.010594	0.024601	0	40.6163	0.027843	0.020443	0.130881
XP_035444707.1	2.73092	30.3206	121.637	12.5232	1.63604	0.123246	159.438	0	4.04469
XP_035444709.1	4.03559	32.807	2.44537	1.04058	2.6851	0	10.072	27.7334	556.753
XP_035444711.2	81.2899	621.886	1152.6	12.8872	91.9492	0	5.19283	17.0348	211.049
XP_035444715.2	0.648217	1.5944	3.05367	2.45965	0.243035	51.8662	7.22689	60.0691	1.49511
XP_035444825.2	0	0.015891	0	0.04437	0	107.469	0	0	0.659719
XP_035444909.1	22.7112	37.5774	28.9745	54.6892	24.1439	105.438	49.4386	150.95	132.977
XP_035444960.1	0.042999	0.034996	0.036012	0.134241	0.027962	82.7494	0.263191	0.039591	0.618763
XP_035445014.2	0	0	0	0	0	0	0.09408	0	63.1666
XP_035445015.2	0.073518	0	0	0.080899	0	0.098205	0	0.139752	211.673
XP_035445016.1	0.06637	0	0.356885	0	0	0.083269	0	0.058423	89.5933
XP_035445017.1	0.06912	0	0	0.091167	0	0	0.082259	0	171.256
XP_035445042.1	0.089144	0	0	0.045603	0	401.425	0.829144	15.827	0.644354
XP_035445061.2	0.089261	0	0	0.364791	0.060962	1.21919	8.88858	414.189	0.416797
XP_035445120.2	1.1614	0.653347	0	0.15515	0.132485	16.1109	1.48294	0.386942	4.0443
XP_035445150.1	20.1665	481.591	28.2185	33.277	7.81645	553.751	35.586	2.44361	5.81536
XP_035445152.1	0.140568	0	0.107384	0.131381	0	92.3221	0	0.259935	5.01201
XP_035445159.2	8.14475	19.8102	7.65094	901.366	0.190252	4.35384	1.23707	0.153949	1.88837
XP_035445170.1	0.989299	0.442247	0.276171	2.55924	0.154037	306.106	0.435386	1.73158	2.43186
XP_035445181.1	8.5367	520.803	8.39401	1.38318	1.82159	3.59325	23.413	0.675361	0
XP_035445228.2	8.2064	2.97553	4.57191	4.13135	0.653532	37.1276	28.8064	31.7185	2.15923
XP_035445355.2	2.25318	284.014	12.3756	3.91606	1.21435	8.73274	8.57247	0.698911	0.784834
XP_035445388.2	33.2866	3.90703	2.52055	2.53613	0.743185	0.449096	0.953991	51.4702	100.94
XP_035445485.2	2.11042	749.174	21.6519	7.06979	0.847338	12.9499	12.4918	0	0.572418
XP_035445543.2	0	0	0	0	0	0	0.212946	0	319.372
XP_035445545.1	0	0.161066	0	0	0	0	0.236387	0.091672	691.464
XP_035445547.2	0.498176	51.7643	27.8685	9.61184	1.24734	0.481184	11.8852	0	0.422201
XP_035445846.2	16.2674	35.1395	23.6074	28.9026	40.4854	2.25521	3.34009	0.073444	0.052594
XP_035446018.1	0	0	0.026871	0.062592	0.060645	0.040742	0	0.030011	0.189398
XP_035446234.1	36.5852	45.0482	63.3316	68.4816	19.1232	15.7941	21.3934	20.4208	159.729
XP_035446295.1	18.1427	76.7677	81.6694	85.1246	232.446	367.574	472.76	1453.67	259.99
XP_035446315.2	8.32907	3.69821	5.51693	2.70998	9.74352	37.5279	163.4	35.4889	10.855
XP_035446317.1	46.1368	40.4261	69.5785	102.63	13.3103	15.764	18.453	33.4972	98.2736
XP_035446349.2	0	0	0	0.095356	0	112.481	0.104505	0.163169	1.27321
XP_035446351.2	2.65494	0.65255	1.54579	0.978022	0.439638	7.74391	3.88034	18.5482	1.66825
XP_035446372.2	0.258717	0	0	0.132045	0	0.176401	0.166937	0.240201	721.552
XP_035446376.2	0	0	0	0	0.141735	0	0.310523	0.120385	2080.33
XP_035446387.1	0	0	0	0	0	0	0	0	648.607
XP_035446487.2	0	0	0	0	0	0.458939	0	0.123535	0
XP_035446492.1	0.282237	0	0	0	9.40661	40.1159	103.377	22.333	7.14737
XP_035446508.2	0.077452	0	0.062764	0.871448	0.077132	0.291334	1.26416	163.088	0.212159
XP_035446537.2	0	0	0	0	0	0	0	0.131273	0.105521
XP_035446567.1	71.596	38.5803	29.0429	35.1787	25.8228	63.1582	66.383	117.763	50.7604
XP_035446584.2	0.255749	0	0	0	0	0.326495	1.23799	3.36371	0.291374
XP_035446664.1	134.813	63.0464	69.8623	52.8775	72.5898	65.7733	59.5694	88.7145	99.3736
XP_035446699.1	0	0.028129	0.060107	1.01612	1.10842	108.027	1.69574	0.501874	4.23898
XP_035446779.2	120.738	177.522	83.0386	24.3231	16.1789	7.91012	1.15078	137.492	70.4313
XP_035446873.1	0.118492	0.044691	0.047765	0.166815	0	0.643229	0.263684	0.771819	51.8543
XP_035446883.1	25.1037	14.6731	24.4382	39.0181	10.7313	85.4397	17.9969	168.838	50.5638
XP_035446914.2	692.362	2292.33	672.258	55.3928	56.1215	0.955077	2.72654	2.22286	5.77089
XP_035446916.2	1196.55	5582.69	960.076	87.835	45.5091	0.617585	1.06516	11.2365	46.6379
XP_035446917.1	608.731	3094.26	353.356	30.6462	13.6687	0.356332	0.879996	9.36469	18.2945
XP_035446919.2	219.483	140.265	812.872	110.069	735.918	2.24602	0.492365	0.14699	0.690791
XP_035446921.2	0.164927	0.537972	0.206857	6.57254	0	0	0	0	0.191882
XP_035446928.2	1.64755	3.44967	0.809517	2448.77	0.127264	0.342255	0.465784	0.087245	0
XP_035446933.1	0.266386	150.439	1.5539	0.816341	0	0	36.7927	0	0
XP_035446939.2	0.07975	0.065504	0.058562	0.08528	0.077421	291.985	0.39476	0.374681	2.08336
XP_035446962.2	0.057459	0.089286	0	0.096878	0	0.445689	0.069209	0.067949	100.484
XP_035446983.2	23.2467	17.1635	17.6593	94.6286	88.3158	217.107	0.406405	2.84017	138.967
XP_035446987.2	1.64915	11.6365	78.3543	42.0225	37.0672	206.091	221.843	117.048	296.095
XP_035447123.1	0.144939	8.0279	85.9473	72.78	0.072139	0	0	0	0
XP_035447189.2	22.9637	172.649	1492.07	1441.34	3431.01	392.36	358.623	768.946	550.039
XP_035447198.2	0.427767	0.38317	0.225109	0.408921	0.019703	0.113904	1172.36	6.29181	0.459602
XP_035447214.2	0	0	0	0	0	331.015	0	0	6.24296
XP_035447302.2	0.047845	0.036122	0.115989	0.156627	0.513368	112.73	6.89502	0.469617	1.54433
XP_035447334.2	0.063944	0	0.066954	0.043668	0.034467	254.73	0.108253	0.084982	1.5868
XP_035447359.2	11.8887	135.626	203.816	59.4058	56.3089	11.7176	15.3866	2.30822	10.2081
XP_035447365.2	16.849	17.6448	85.3963	27.949	0.0286	0	0	0.059571	0
XP_035447366.2	70.2983	197.77	439.571	351.621	832.124	0	0	0.104827	9.28854
XP_035447368.2	0.540374	12.4236	177.776	232.126	846.704	0	0	0	0.401745
XP_035447383.2	10.9451	13.0333	2.49697	5.16939	3.4846	4.66104	0.921081	11.4608	10.3012
XP_035447393.2	4.90504	26.1458	32.3508	88.7172	0.257894	0.079373	0	0.057114	0
XP_035447423.2	0.162953	0.04221	0.086021	0	0	0	0.124569	0	0
XP_035447553.1	0.302616	0	0	0.281081	0	2.97628	0	0	16.7723
XP_035447557.2	0.198194	0	0	0	0	0	0.932398	5.74727	0
XP_035447559.2	0.232417	0.550061	0	0.155492	0	0.076402	0	0.041133	0.087764
XP_035447566.1	0.155913	0.307131	0.254372	0.313847	0.193644	0.517343	0.170482	3.71846	174.578
XP_035447674.2	0.196737	0.052208	0.130318	0.069393	0.065325	1.5221	0.32275	1.78639	0.703475
XP_035447692.2	3112.59	2849.14	2261.01	202.567	600.967	9.22359	4.2267	0	1.11525
XP_035447715.2	1.05763	1.74041	0.35694	0.255249	0	0	0	0	0.200367
XP_035447746.2	0.056551	0	0	0	0.11582	0	0.042361	0	296.718
XP_035447747.2	0	0	0.054963	0.068361	0	19.4237	0.119112	0.030398	0.07208
XP_035447754.1	0	0	0	0	0	222.979	0.574892	0.087447	6.68965
XP_035447785.1	39.9921	491.622	39.7275	36.2946	6.59928	33.7706	187.2	19.8982	57.1914
XP_035447796.2	54.2585	116.024	97.7811	211.842	96.5067	5.99518	8.29818	0.562321	3.10841
XP_035447829.2	3.14814	1.08968	1.01598	2.06139	0.356757	5.21463	4.85648	25.9759	1.30935
XP_035448036.1	0.914793	5.86716	3.95567	145.321	1.95653	0.713335	0.986872	0	0
XP_035448049.2	0.299107	0.231819	0.419175	40.6362	0	0.125999	0.226915	0.088193	0
XP_035448330.2	6.41235	2.22923	2.56762	3.68708	2.06893	8.11588	8.77377	11.6839	4.80077
XP_035448455.1	47.3278	37.2219	44.5111	23.9839	31.0275	47.7009	8.81675	49.7054	155.802
XP_035448459.2	0.852181	0.33594	0.292851	0.199054	0.076598	0.546754	2.48833	1.03832	0.560686
XP_035448511.2	15.8426	7.75041	10.128	44.7456	6.94652	13.8478	62.3394	7.68303	9.52394
XP_035448613.2	0.063671	0.04755	0.056847	0.040077	0.011817	121.277	0.056833	0.064249	1.71537
XP_035448676.2	0	0.036273	0.044096	0.088696	0	0.408178	0	0.141668	0
XP_035448704.1	0.095016	0	0	0.095846	0	67.9532	0	0	0.471328
XP_035448723.2	0.127424	0.274919	0	0	0	0.168129	8.38722	6.98678	0
XP_035448778.2	154.973	267.714	821.476	1166.45	2745.12	5625.32	5139.78	7142.23	3567.48
XP_035448837.2	0	0	0	0	0	0.578085	0.131681	0.074782	0.083271
XP_035448952.2	2.70152	0.542664	0.56527	0.16283	0	0.365743	0.659125	0.08554	0.303647
XP_035448954.2	0	0	0	0	0	13.6171	0	0.038928	0.12531
XP_035448955.2	0	0	0	0	0	13.4939	0	0	0
XP_035448961.2	0.132191	0.053494	0.385893	3.71271	1.8417	0.416979	0.079506	0.239457	37.6447
XP_035449047.2	6.20045	2.26463	4.13018	4.04558	2.80614	7.17813	7.12391	19.8842	7.89599
XP_035449185.2	1.12268	2.36309	4.70232	2.22775	0.208341	10.5362	4.43702	38.2656	1.0898
XP_035449248.2	0.354287	0.20078	0.733517	71.1656	0.838311	0.99851	1.40976	0.574359	0.39451
XP_035449254.1	0.364417	0.363292	0.209564	16293	0.090832	0.228274	727.334	0.079445	0.129492
XP_035449255.1	4.35152	5.71921	3.77204	7.12177	2.62666	21.9163	14.2211	7.89453	7.30048
XP_035449313.2	31.5274	52.8581	46.2386	34.5039	14.2055	87.8851	56.3317	9.28007	12.7886
XP_035449406.2	84.117	81.5941	79.061	16.9819	15.0272	118.429	329.45	510.595	1234.99
XP_035449417.1	8.31151	14.8832	2.70573	1.15861	0.230676	0.111794	0.815051	6.2009	18.4691
XP_035449446.1	11.812	6.65475	7.23215	5.58151	3.27436	19.3067	13.5189	34.9912	7.69583
XP_035449463.1	0	0.065951	0.040036	0.046211	0.048889	494.773	0.345859	9.44548	3.43123
XP_035449467.1	0.137364	0.183372	0.055939	0.277405	0.068347	209.106	0.489357	0.482884	7.39275
XP_035449479.2	0.100446	0	0	0	0	0	0	0	113.141
XP_035449481.2	0	0.061647	0	0.086935	0	225.02	0	0	2.76003
XP_035449482.2	0.046704	0	0	0	0	0.057993	0	0.08582	252.219
XP_035449509.2	0	0	0.057966	0.116497	0	0.089256	0.332202	0.249722	109.34
XP_035449510.2	0.083016	0.071465	0	0.091397	0	0	0.161271	0.12122	89.4888
XP_035449517.2	0.049079	0.032888	0.037754	0	0	0	0	0.043736	124.934
XP_035449535.2	31.3572	51.5972	208.229	100.037	125.311	55.1384	104.464	210.066	246.516
XP_035449559.2	17.1161	3.51104	2.60493	2.63648	1.49308	2.17931	5.17501	5.55131	7.69392
XP_035449606.2	2.95563	4.26707	4.94368	4.22973	5.35238	41.2615	9.70215	36.7436	1.88336
XP_035449608.2	4.83658	3.1624	3.94031	4.69251	1.45189	11.2459	6.43457	18.8305	2.34189
XP_035449636.2	1.54794	0.149047	3.27553	2.21202	0.211049	0.679917	0.124079	0.873991	2.12677
XP_035449661.1	3.78505	2.34093	1.97253	2.96198	0.110223	1.04138	2.24642	4.81412	1.89028
XP_035449687.2	0	0	0	0	0	0	0.036916	0	31.1919
XP_035449694.2	0.431227	0.11685	0.200717	0.046335	0.031135	0.185896	0.220007	0.291222	160.877
XP_035449699.2	0.127332	0.129866	0	0.053624	0	0	0.109904	0.058953	102.093
XP_035449789.2	0.39212	0.496045	0.261726	0.200251	0.200586	0.131123	1.90082	2.3792	12.8576
XP_035449827.2	4.40314	0.388066	0.192392	0.06432	0.035138	197.158	0.39136	3.52449	0.185937
XP_035449860.2	7.47583	39.4239	91.0051	152.671	180.013	579.741	1654.14	3907.83	2951.2
XP_035449885.2	0.23343	0.023152	0.070612	0.191018	0.036949	26.5976	0.173575	1.18361	0.187384
XP_035449905.2	0	0	0.04227	0	0	0	0	0	0.038231
XP_035449980.1	0.982477	0.178917	0.096881	0.292565	0.074364	11.4723	0.413769	0.404385	278.46
XP_035449998.2	0	0	0	0	0	6.11019	0.148296	0	0.173736
XP_035450021.2	290.402	2150.01	16.1692	47.3552	0.092913	1.24922	4.91478	0.065046	0
XP_035450054.2	1200.29	415.274	472.997	145.035	40.484	385.978	135.475	134.975	82.543
XP_035450094.1	5.12363	2.11099	1.9319	4.52073	1.08265	24.5759	121.934	75.1877	7.45125
XP_035450143.2	0	0.391276	0.385016	0.484484	0.14779	0.142976	1.4014	0.402001	0.783963
XP_035450147.2	0	0.73854	0	1.47543	0.092364	0.116036	2.45866	0	0.394538
XP_035450148.2	28.2593	1035.59	131.935	55.2218	0.203606	13.9219	23.5807	5.95608	5.9698
XP_035450156.2	0.340137	0.155283	0.037425	0.046809	0.058485	0.283479	0	0.08273	0
XP_035450159.2	2.4854	0.903596	0.882574	1.69089	37.756	248.131	7.51231	4.01077	0.056759
XP_035450202.2	9.0411	10.1043	10.9472	25.2561	23.4631	27.2721	73.0257	4.4832	20.1125
XP_035450297.2	7.43547	4.36809	3.1684	4.90504	4.71223	17.374	7.25026	40.5523	4.54293
XP_035450314.2	0.024733	0.01275	0.029215	0.048039	0.049042	185.759	0.106149	0.098989	1.55678
XP_035450371.1	0.138148	0.094948	0	0.116497	0	17.7619	0	0	0
XP_035450374.1	5.83493	3.80786	2.81402	1.8968	1.32095	29.2487	26.395	6.25822	8.99143
XP_035450421.1	565.125	314.836	339.458	416.178	121.456	677.403	375.228	501.184	212.633
XP_035450433.2	0.460052	671.051	0	0.888835	0.099212	0	0	0	0
XP_035450447.1	2.73306	4.91189	34.7838	63.4408	79.4119	225.835	206.081	83.1344	37.4735
XP_035450459.2	0	0	0	0	0	0	5.8459	161.081	0
XP_035450476.1	0.400143	0.050278	0.107976	0.218349	0	3.26718	17.9928	150.397	9.35501
XP_035450479.2	0.60413	0	0	0.06102	0.060076	0.364407	3.42747	0.160628	0.043908
XP_035450482.2	0.356419	0.129032	6.47035	0.464303	4.92286	200.315	0.22587	1.3873	0.319072
XP_035450483.2	0.4818	0	0	0	0	112.382	17.0787	5.58348	1.84857
XP_035450499.1	1.4176	4.57494	0.103202	0.329916	0.042263	7.13358	0	0.177966	19.0929
XP_035450503.1	0	0.431706	0.08318	2.03376	0.108451	24.6395	0	0	1.52162
XP_035450515.2	0.062522	0.047262	0.050444	0.063218	0.09893	93.0616	0.334698	0.592551	4.06797
XP_035450532.2	38.3708	61.9833	221.392	145.869	282.184	138.98	138.984	64.8308	20.3401
XP_035450573.2	0.190554	0.071933	0.115486	0.144418	0.060138	0.418825	141.851	0.42513	0.468374
XP_035450581.2	37.0888	32.8637	2.95143	2.77293	0.531905	0	0	0	0
XP_035450595.2	0.22332	0	0.04515	0	0	0	0	0.072901	0.040714
XP_035450600.2	0.411349	0.122596	0.105505	94.4426	0.057716	0.055944	1931.43	5.26717	0.167912
XP_035450601.1	71.068	156.334	108.861	108.432	144.653	41.2167	9.17448	55.4225	52.2633
XP_035450603.2	0	0	0	0	0	1.62182	3.81677	0.165515	0
XP_035450620.1	1.50218	0.458225	0.535968	0.437896	0	37.8103	1.52471	0	0.430967
XP_035450655.2	1.95064	1.14327	1.06931	4.70301	0.5837	2.25719	3.01363	3.09441	18.3074
XP_035450709.2	132.472	1848.75	8922.92	5056.67	7115.53	110.907	0.97988	0.433185	0
XP_035450856.1	6.74783	3.08624	4.24175	6.85286	6.17999	4.67461	7.36232	9.34767	7.61345
XP_035450959.1	4.98185	2.20134	2.40218	1.60654	1.51117	7.32087	5.16335	195.973	5.42117
XP_035450995.1	0	0.019012	0	0	0	0	0.028148	0.045422	116.656
XP_035451021.1	4.42046	1.87794	2.03806	3.43255	2.94488	7.99049	9.28638	22.0035	3.50943
XP_035451093.2	5.04024	2.22983	2.1183	2.90608	1.86165	5.19667	6.99016	26.9238	2.03171
XP_035451108.2	34.0727	15.2921	18.4326	25.3381	18.209	34.4681	45.6471	92.1588	30.2799
XP_035451176.2	0.968959	0.555908	0.603755	0.547214	0.422625	1.5953	2.41426	3.95609	0.548321
XP_035451215.2	0	0	0	0	0	0	0	0	113.272
XP_035451227.2	2.21131	1.37721	1.65885	1.87207	0.762097	3.01728	3.35132	22.7054	1.44417
XP_035451309.1	0	0	0	0	0	102.879	0	0	10.0308
XP_035451359.1	4.73539	8.8067	28.3981	24.9297	31.2798	127.337	212.33	29.6629	74.2735
XP_035451401.2	0	0.021926	0	0.012949	0	0.121231	0.016217	0.062556	167.808
XP_035451402.2	0.137369	57.1647	0.453954	0.27298	0.348461	1.85152	88.732	5.55552	3.68535
XP_035451405.1	0.463593	5.02427	1.35205	1.47402	0.955818	2.38643	1.07399	8.95957	336.851
XP_035451472.2	0	0	0	0	0	54.8028	0.021404	0	0
XP_035451492.2	18.9079	29.5481	76.526	264.057	150.681	18.1511	384.282	96.1702	60.6985
XP_035451515.1	10.6526	8.72249	85.8108	12.759	69.4371	32.7922	2.40631	100.781	84.2313
XP_035451533.1	0.221886	0.02644	0.161517	0.206628	0.030377	2.72495	0.667318	0.311765	40.1794
XP_035451544.2	0	0	0	0	0	0	0.080752	0	459.991
XP_035451750.2	0	10.4188	99.9091	0	0	0.598795	0	0.231706	0.429924
XP_035451756.2	0.779954	45.7792	75.4549	7.47354	0.359526	0.174237	0	0.118687	0.331179
XP_035451757.2	0	364.526	65.3296	7.72488	2.09313	0.64372	0	1.11038	1.51512
XP_035451781.2	0	26.6442	159.406	0	0.119188	0.233047	0	0.156282	0.120725
XP_035451887.2	0.200225	0	0	0	0	0.256908	0	0.17074	0.641674
XP_035451895.2	0.922284	0.753246	0.727978	1.0997	0.209026	6.16335	2.50741	15.297	0.988311
XP_035451908.2	19.6517	23.5057	22.6221	51.1276	41.9798	73.8736	40.7446	57.6328	26.3202
XP_035451944.2	0.275494	0.288288	0.074154	0.104593	0.234305	61.2276	1.12123	0.579585	3.107
XP_035451952.2	103.184	200.97	99.8196	368.938	357.106	57.5503	52.2181	38.1044	77.3779
XP_035451979.2	0.032724	0	0	0	0	0.043613	0	0.099571	61.1
XP_035452070.1	25.1151	81.9916	89.9819	166.9	78.0693	515.887	1070.74	53.4322	131.146
XP_035452091.1	15.8175	142.194	9.78848	22.2842	1.07598	4.96027	147.89	202.125	156.795
XP_035452138.2	0	0	0	0.068803	0	0	0	0	360.634
XP_035452142.2	1.11861	0.191565	0.103871	0.119377	0	0	0.452991	4.39346	5.53143
XP_035452164.1	0	0	0	0.083053	0.088341	393.782	0.105136	0	0.820277
XP_035452180.1	0	0.129704	0.162767	0.599565	0.368534	789.162	0.233901	0	67.3691
XP_035452202.2	0	0	0	0.150402	0	0	0	0.079431	222.961
XP_035452210.2	0	0	0	0	0	0	0.163338	0	564.727
XP_035452219.1	0	0	0	0.105387	0	190.467	0	0	0.149714
XP_035452259.2	16.7749	2.76705	2.19878	3.38231	0.41689	6.0949	1.46744	1.83429	0.977114
XP_035452354.2	0	0	0	0	0.063917	0	0	0.091176	98.7025
XP_035452402.2	6.03498	1.10746	1.00786	0.617156	0.35099	5.9638	3.3907	46.7401	2.6918
XP_035452422.2	75.3128	64.7602	84.6256	0.356242	47.1638	4.13094	6.49789	268.153	1162.42
XP_035452437.2	0.094732	0.032808	0	0.041733	0	0.103798	0	0.0414	63.4043
XP_035452479.1	0	0	0	0	0	114.34	0.250001	0	21.3182
XP_035452608.2	77.5089	102.931	156.822	129.739	104.408	15.3942	44.8812	28.0506	46.0103
XP_035452705.2	0	7.41663	3.91379	0.3711	1.12687	2.94871	4.4978	308.716	1.95514
XP_035452716.1	41.1378	61.9865	65.4877	68.3193	62.9263	45.5372	65.5318	187.038	256.134
XP_035452724.2	9.80381	4.12171	4.59761	9.03314	3.65951	7.81607	12.6427	25.4108	6.69003
XP_035452813.2	1.93055	207.235	17.0651	86.5418	41.0277	4.81794	4.28652	6.652	3.8949
XP_035452818.2	2.068	7.15489	6.40791	1.86726	3.36777	60.5605	27.4012	5.71973	20.4181
XP_035452826.2	0	0	0	0	0	0	0	0	358.794
XP_035452846.2	1.35619	0.270638	0.83423	2.15329	1.33106	9.36689	14.3401	6.12482	3.29988
XP_035452859.1	1.20105	0.117771	0.216816	0.509592	0.264552	350.043	0.926464	0.523262	0.432913
XP_035452867.2	1.01088	0.430828	0.408095	11.0325	2.44126	1.07484	352.407	8.12293	0.287133
XP_035452872.2	3.66849	1.28663	1.20764	1.94814	1.19981	3.60439	5.30096	12.0839	2.81569
XP_035452890.2	12.5378	11.1223	30.5372	131.339	19.6097	58.2886	294.188	205.792	180.403
XP_035452903.2	0	0	0	0	0	1.44471	2.47307	0.301543	0
XP_035452905.2	2.28661	6.41913	9.09074	7.12259	0.468999	79.2587	28.3422	242.255	1.88152
XP_035452999.2	0.032733	0	0.028717	0.820834	0	0.087169	0.020983	0.016163	11.8865
XP_035453005.1	12.6822	0.922492	0.294038	0.158334	0.032719	0.104656	0.689799	0.557869	1.3607
XP_035453007.2	0	0.142688	0	0	0	0	0	0	46.0823
XP_035453011.1	18.6151	2.97704	2.64958	3.09395	0.535469	1.44481	16.9105	7.20833	12.9568
XP_035453036.2	9.67059	74.1155	21.0062	102.274	6.10443	10.5692	60.6174	12.9188	7.93417
XP_035453044.2	31.7371	59.1678	80.7125	215.627	289.078	119.801	0.96546	1.14528	0.787738
XP_035453051.2	5.75126	4.00073	4.88571	6.51917	4.88069	17.8505	16.2563	34.7683	9.04501
XP_035453056.2	0	0	0	0.075704	0	0	0.322654	0	234.04
XP_035453058.1	0	0	0	0	0	0.789074	3.44853	0	0.189961
XP_035453074.2	4.93345	3.44728	2.31556	3.69321	1.51621	3.99149	6.48155	8.39155	3.20316
XP_035453090.1	0	0	0	0	0	0	0	0.350852	316.374
XP_035453104.2	0.127911	0.026096	0.05313	0.34036	0	0.079344	2.70676	0.118716	1.22105
XP_035453105.1	0	0.024805	0.048191	0	0	0.414603	0.03675	0.186925	33.8198
XP_035453134.1	23.5572	5.45273	5.45055	7.46569	5.54467	2.2981	0.654486	3.62525	5.46946
XP_035453145.1	0	0	0.259522	0.160031	0	0.19517	0	0.536155	24.6571
XP_035453156.1	0	0	0	0	0	0	0	0	287.331
XP_035453202.2	9.47449	0.416117	0.201845	0.223856	0.047198	0.20074	0.396608	0.475276	11.9423
XP_035453208.1	0.276083	0.913694	0.214834	0.191364	0.756775	72.9622	2.71558	0.242052	13.223
XP_035453222.2	5.13837	12.0685	46.6533	18.0511	23.2183	72.6896	68.046	279.002	55.8031
XP_035453229.2	0	0.119741	0.207191	0.0844	0	0	0.099654	6.11808	411.566
XP_035453237.2	2.30882	15.0138	1.49057	22.5609	0.193322	3.24349	1712.01	7.34093	3.57081
XP_035453244.1	145.337	32.2586	21.4713	11.1639	18.4015	22.5171	74.5338	7.85675	33.0742
XP_035453249.2	7.43906	9.99849	17.4296	16.1657	14.55	32.7543	10.1605	38.7507	10.5507
XP_035453273.1	0	0.048869	0	0.068354	0.036093	1291.4	0.346041	0.065312	0
XP_035453286.1	0	0	0	0	0	116.078	0.048629	0.026976	9.409
XP_035453351.2	13.8458	103.948	260.79	0.572252	41.7328	11.5941	0.27355	0.741035	3.47023
XP_035453367.2	0	0	0	0	0	0	0	0.08455	1295.01
XP_035453368.2	0	0	0	0	0	0	0.154876	0	464.377
XP_035453383.2	11.0626	0.552991	0.482277	0.114233	0	0.042058	0.041508	0.565501	0.749632
XP_035453425.1	0.30881	0.131732	0.892018	0.137815	0.211249	0	142.571	0.107815	0.458573
XP_035453431.2	12.8495	7.26706	5.92113	13.1023	8.04548	12.1252	16.3236	32.9376	13.8077
XP_035453773.2	9.37085	4.80873	6.77321	12.8427	8.59942	41.0733	21.4127	40.8065	8.90438
XP_035453774.2	1.31668	2.27662	14.4563	15.8544	32.8104	59.5966	7.7064	134.272	130.189
XP_035453880.1	2.71559	1.36424	1.85337	2.9585	1.12862	2.96738	7.0538	11.6117	3.23744
XP_035453894.2	0	0	0	0.138531	0.086292	0.258155	0	2.11853	704.532
XP_035453909.1	1.92788	5.57075	8.28589	4.80805	0.578307	34.2136	11.5799	47.1696	2.22197
XP_035453935.2	77.4521	360.358	475.426	210.942	254.094	191.839	378.041	0.371211	0.639578
XP_035453942.2	0.079616	0.061945	0.0331	0.038507	0.244735	272.688	0.09152	0.108137	0.362666
XP_035453959.2	3.57114	1.30591	1.12754	2.01616	1.55632	4.73521	2.86102	3.80198	1.98189
XP_035453961.2	0	0	0	1.76873	0	306.317	0	0.389275	2.4405
XP_035453969.2	76.7247	31.3137	14.6444	12.5489	2.53883	3.36938	1.72492	13.0759	18.4439
XP_035454041.2	0	0	0	0	0.073127	77.9331	0.271279	0.099522	0
XP_035454114.1	0	0.304647	1.01056	0	0.864314	513.002	0.169103	0.472343	16.193
XP_035454148.2	0.021976	0.064859	0.019293	0.113179	0.17833	1516.14	0.070732	0.054337	0
XP_035454184.2	180.038	205.629	80.6659	13.822	16.8986	65.8455	2.02873	39.9193	89.7822
XP_035454281.2	0.888064	0	0	0	0.444385	0	0	0.494564	0.255767
XP_035454436.2	2.72786	1.63058	1.28346	0.82611	0.498947	3.19777	3.03627	26.923	1.93091
XP_035454497.1	4.53076	2.63441	7.22247	5.99907	2.59861	14.1374	11.5471	9.98542	224.952
XP_035454506.2	0.221494	0	0	0	0	0	0	0	0.05684
XP_035454508.2	0.267547	0.185258	0.422815	0.309436	0.06071	0.524173	0.327656	0.223629	0.216935
XP_035454599.2	37.169	67.5649	36.3396	101.215	112.864	1.99315	0.731611	3.38703	16.6969
XP_035454600.1	155.446	65.9006	65.3544	0.201023	31.9132	7.54514	5.7677	5.81008	664.199
XP_035454603.2	151.493	196.274	210.883	123.55	357.819	230.774	660.607	1348.2	937.096
XP_035454604.2	144.565	137.084	231.356	144.512	383.598	90.4184	118.997	470.457	389.878
XP_035454721.2	90.2972	205.414	159.312	215.769	300.944	31.4394	8.6468	113.438	266.869
XP_035454764.2	52.1459	611.685	63.5705	40.7651	46.0377	217.704	218.171	368.94	156.297
XP_035454765.2	7.73332	93.7146	49.314	14.8929	135.932	249.028	256.843	88.9731	129.919
XP_035454785.2	2.48835	24.0119	105.06	11.4294	19.1936	2220.7	881.539	1071.16	6227.6
XP_035454820.2	0.493858	0.075631	0.274244	4585.72	0.569909	0.069197	19.0038	0.651267	0.142709
XP_035454873.1	0.082666	0	0	0.067672	0	94.8113	0	0	0
XP_035454880.2	0.102914	0.155716	0.033438	0	0.040798	2.58915	3.84621	15.6961	0.107882
XP_035454896.2	11.4882	5.20979	7.65288	10.6765	5.3207	12.0359	14.4857	30.6023	8.04374
XP_035454949.2	0.12404	0	0.104399	0.128879	0.115136	0	0	0.328433	1121.64
XP_035454967.2	0.174654	0.071063	0.987397	14139.8	0.056783	0.271036	215.675	0.080369	0.031647
XP_035454990.2	20.6748	40.4998	23.9666	9.01894	6.4954	0.194387	0.089223	0.930403	57.1946
XP_035454992.2	0.018205	0.014996	0.030567	0.081096	0	0.54911	0.046681	0.036081	0.0297
XP_035455019.2	0.014497	0	0.011508	0.042109	0	0.037546	0.284192	0.027255	213.59
XP_035455059.2	0.142218	0	0	0.04933	0	0.613097	0.400317	50.9822	0.273994
XP_035455081.2	0	0.096844	0	0	0	0	0	0.12044	0
XP_035455096.2	1.02339	0	0	0	0	2.18733	0.165093	0	0
XP_035455097.2	0	0	0	0	0	0	0	0.060991	0.096221
XP_035455126.2	0	0	0	0	0	0	0	0	0
XP_035455151.1	0	0.045397	0.261165	0	0.228058	4.60507	0.258463	0.724473	16.8718
XP_035455206.2	0.566734	0.165579	0.620351	0.327676	0.292179	1100.62	0.362342	0.218029	1.27537
XP_035455240.2	407.359	725.231	1207.6	143.268	641.32	1.29442	19.1139	36.3483	150.457
XP_035455242.2	2517.67	8324.92	1721.87	920.697	105.922	1.27095	31.8093	21.2365	76.6628
XP_035455247.2	2626.41	5650.93	3512.53	84.2379	798.5	14.5706	100.452	1037.27	4041.54
XP_035455284.2	0	0	0	0	0	0.24114	0	0.508374	2.04073
XP_035455438.2	0.021627	0.009744	0.038949	0.023593	0.035682	102.08	0.291912	0.10223	0.056817
XP_035455477.2	0.047803	0.032042	0.036776	0	0	284.584	0.056823	0.042638	0.033566
XP_035455481.1	39.4158	44.1427	68.5283	13.0624	47.1386	14.7751	25.6964	60.8891	12.9046
XP_035455536.2	0.211257	0.185122	0.17051	14.9693	0.139753	2.81318	140.941	0.695952	0.09997
XP_035455572.2	124.605	132.426	287.003	91.8349	137.096	49.8371	605.236	208.677	586.707
XP_035455593.2	31.2172	79.4955	77.7177	100.276	7.59255	1.87131	35.2065	0.65512	9.65282
XP_035455694.1	61.6691	14.999	13.3505	4.8997	14.8703	4.08684	0.438058	9.53366	11.3944
XP_035455720.2	0.154095	0	0	0	0	9.22406	0	0	0
XP_035455724.1	0	0	0	0	0	1.24132	0.746775	0.421451	0.108771
XP_035455734.2	0	0	0	0	0	0.499589	0.872686	0.239151	0
XP_035455786.2	0	0	0	0	0	9.35925	0	0	2.33085
XP_035455788.1	41.7465	142.144	91.7581	61.1506	68.434	112.811	152.433	15.4849	0
XP_035455848.2	0	0	0	0.007203	0	72.6017	0.008477	0.038967	0
XP_035455850.2	0.01964	0.014871	0	0.009937	0.009724	74.5901	0.105248	0.232619	0.022241
XP_035456186.2	736.539	912.73	592.263	343.138	413.153	973.248	0.292316	587.661	121.168
XP_035456219.1	1.2328	0.418245	1.15762	0.671833	0.531844	1.00782	1.08037	2.13642	0.615583
XP_035456241.2	0.582452	0.822619	0.064489	0.064987	0.026222	2.24893	6.63015	22.5277	1.07278
XP_035456492.2	0	0	0	0	0	135.515	0.047208	0.05311	6.71186
XP_035456581.1	3.77684	4.65902	2.09964	171.165	1.18453	2.21634	4.66361	1.57594	12.7183
XP_035456692.2	0.423127	5.26005	13.6149	16.4581	10.897	2576.42	2121.81	5698.68	2680.48
XP_035456735.2	0.036611	0.024596	0.084573	0.074021	0.06665	55.305	0.128927	0.072661	0.297917
XP_035456892.2	5.99624	29.8813	4.48094	2.05102	2.80274	3.55595	4.56237	10.1093	4.09726
XP_035457132.2	0	0	0	0.050562	0	77.0169	0.036752	0	7.56815
XP_035457223.1	5.91512	1.11135	1.92869	4.04746	3.31562	5.52014	5.45567	6.58197	4.30025
XP_035457272.2	164.08	124.23	151.79	352.61	273.155	458.144	470.764	313.748	172.569
XP_035457309.2	14.0918	4.81467	6.80622	9.95846	6.21833	12.4204	18.1145	17.8326	8.74542
XP_035457334.2	0.829473	0.171385	0.585266	0.698607	0.795678	8.50165	1.31267	7.00973	2.36628
XP_035457345.2	16.2812	7.40968	1.96879	0.687912	0.611713	0.88826	26.3757	2.07527	8.93743
XP_035457346.2	0	0.079491	0.031865	0.074157	0	148.864	0.138908	0.106232	9.43867
XP_035457350.1	0.615349	0.251157	0.587788	1.22065	1.25681	5.87781	10.1356	3.76363	15.1096
XP_035457351.2	0	0	0	0	0	0.080511	0	0.028888	28.5603
XP_035457386.2	0.31799	0.400063	0.212697	0.677181	0.216269	3.59531	3.447	1.40794	1.79851
XP_035457396.1	0.753401	0.540666	0.305266	0.349057	0.462877	0.382353	0.528965	0.679648	152.451
XP_035457507.2	4.0054	1.41735	2.89206	2.56157	2.32506	4.98927	6.17777	6.18636	2.80889
XP_035457530.2	0.321188	0.099753	0.170599	0.23305	0.166569	0.891806	2.45623	3.3792	0.321653
XP_035457629.2	1.21437	0.860219	0.663221	0.212156	0.634152	3.03932	3.15225	3.18299	1.45958
XP_035457659.1	0.902243	0.150495	0.484897	1.29277	0	168.194	9.52439	623.728	38.4646
XP_035457679.2	1.98957	0.754069	2.77839	3.12076	2.26335	6.59463	9.90627	4.4166	4.6237
XP_035457682.2	0	0	0	0	0	0	0	0.088076	36.1194
XP_035457693.2	0	0	0	0	0	0	0	0.073394	42.1651
XP_035457736.2	0	0	0.059019	0.029704	0	0	0.040559	0.097932	96.2687
XP_035457746.2	0.0208	0	0.016896	0	0	0	0	0.013913	27.4495
XP_035457753.2	1.66704	1.90932	2.65901	2.60621	0.56664	63.1694	3.56787	41.2406	4.25376
XP_035457798.2	0	0	0	0	0	0	0	0	0
XP_035457816.2	0	0	0.2307	0	0.263733	0	0	0	0
XP_035457881.1	5.17636	10.8011	1.21959	1.29672	0.499777	4.34512	1.61504	23.6478	5.03629
XP_035457936.2	0.066486	0.072689	0.212847	0.05831	0.042943	0.208634	0.182966	1.8763	1.84032
XP_035458057.1	11.0731	1.66107	1.62386	2.0149	0.899339	23.5	3.60235	11.6226	4.81004
XP_035458066.1	4.0433	1.6024	3.50316	4.03906	2.19227	11.3025	9.803	19.1206	3.4424
XP_035458067.1	0.821964	0	0.290868	1183.34	0	0.449204	0.212645	0.057182	0.303782
XP_035458085.2	1.2362	0.222031	1.91672	403.219	0.643835	0.284046	0.209809	0.383539	0.927312
XP_035458149.2	3.94347	1.77303	2.58078	3.25619	2.74916	8.34979	8.81413	30.2934	2.7984
XP_035458350.2	3.72987	2.02293	2.80971	1.69835	1.05349	5.07828	5.30731	17.6345	4.81865
XP_035458560.2	0.14105	0.372078	0	0	0.210575	65.1956	0	0.124333	0.254392
XP_035458589.1	0.059694	0.039916	0.183521	0	0.059358	198.918	0.070917	0.155485	0.33195
XP_035458638.1	0.094529	0.071119	0.072462	0.077384	0.052341	265.3	0.58293	0.213793	7.45171
XP_035458679.2	0.179877	0	0.100406	0.053488	0.065011	0	0.07634	0.231054	576.716
XP_035458689.2	28.3614	16.3524	12.0214	15.0297	4.08838	10.856	18.0979	57.185	11.3655
XP_035458784.2	0.190254	0.010286	0.031451	0.051145	0	0.085507	14.7231	0.135412	13.8885
XP_035459049.1	165.475	52.5133	143.06	272.823	93.6755	658.639	829.989	204.927	86.5395
XP_035459085.1	0.068009	0.026456	0.085378	0.287369	0.09562	0.176005	0.041106	0	31.8711
XP_035459127.2	78.9737	237.375	150.777	45.7605	30.094	0.22929	9.46519	2.019	1.75713
XP_035459208.2	0	0	0	0	0	113.639	0	0.059154	13.1098
XP_035459219.2	0	0	0	0.077916	0	198.724	0	0	0.06744
XP_035459229.2	0.209927	0.33205	0.096947	0.118327	0	0.101228	173.775	0.07521	0
XP_035459241.2	114.82	77.8778	344.297	47.4968	106.538	3647.91	440.742	1.10345	32.2974
XP_035459310.1	0.064818	0	0	0.109307	0.121087	0.335081	0.148383	0.216356	407.324
XP_035459338.1	0	0	0	0.097322	0	224.172	0	0	0
XP_035459339.2	0.523519	0.119549	0.072955	0	0	0.112664	0.106667	0.344134	199.272
XP_035459408.2	28.8695	1302.14	52.4865	243.015	13.5572	0.369245	4.61859	14.3822	11.3724
XP_035459417.2	0.101201	0	0.170204	0.097687	0	209.473	0	0.090357	0.069847
XP_050549212.1	12.4039	8.94449	9.11108	2.03063	8.18516	6.38178	17.2952	4.83002	7.57858
XP_050549283.1	27.373	18.6747	9.9422	19.3491	12.1408	17.4423	16.6222	15.0732	14.3213
XP_050549399.1	0.178696	0	0.189844	0.42484	0.16872	0.364689	0.200024	0.418041	125.9
XP_050549408.1	0.086998	0	0	0	0.046954	183.073	0.07569	0.021494	1.81569
XP_050549524.1	8.39255	4.40474	2.84756	4.76481	4.00306	14.8328	6.91635	1.95405	4.3645
XP_050549604.1	0.176554	0.062464	0.859242	0.086121	0.160678	0.779271	0.100308	0.594728	0.188888
XP_050549613.1	31.2233	2.34631	2.34216	1.04773	0.106517	0.55549	0.462044	1.64241	3.12505
XP_050549650.1	0	0	0	0	0	0	65.0525	0	0.218732
XP_050549657.1	0.112801	0.042554	0	0.052943	0.035547	42.8348	0.067014	0.184044	0.657811
XP_050549768.1	8.73441	5.57712	9.45484	9.06446	6.25689	9.70023	15.5793	13.5596	29.4607
XP_050549836.1	63.8805	40.8028	44.8197	46.0267	55.3182	64.6915	109.1	131.236	69.6068
XP_050549872.1	51.4504	51.8322	468.072	77.331	48.6046	3.81617	0.460755	133.255	564.096
XP_050549884.1	0.569361	1.99373	3.68148	1.58973	0.187013	5.66141	4.83077	37.9095	0.559541
XP_050549911.1	20.2846	29.3504	10.7881	18.4828	35.7847	16.0317	6.93355	15.6371	155.215
XP_050549917.1	1.72344	0.845152	0.104506	0.223897	0	0	0	0.114699	0.624212
XP_050549918.1	1.39491	1.25558	0.132903	0.175381	0	0	0	0.315837	0.110546
XP_050550037.1	3.95152	1.81171	0	0	0.143102	2.56656	0	0	0.218125
XP_050550039.1	51.513	39.9496	60.5644	66.8124	43.2831	34.3978	126.119	69.6168	210.725
XP_050550084.1	0	0	0	0	0	0	0.3592	50.7795	0.047848
XP_050550087.1	5.85023	5.79132	0.5045	195.625	0.327258	247.365	759.637	0.714224	3.02171
XP_050550102.1	3.35414	2.81175	0.442607	2597.35	0.057242	0	3.00998	0	3.01928
XP_050550113.1	0.60849	0.449317	0.362862	26.096	0.258348	0.0489	224.007	0.399748	2.6369
XP_050550115.1	0	0	0	0	0	112.915	0	0.04012	0.09532
XP_050550117.1	0	0	0	0	0.260659	13.1925	0.301192	0	0.180031
XP_050550169.1	0	0	0	0	0.141292	272.784	0.078805	0.045867	22.267
XP_050550175.1	0.151361	0.043713	0.066681	109.529	0.042863	0.104184	0.205879	0.039308	0.031062
XP_050550176.1	0.047212	0.05791	0.17632	156.192	0.024088	0.321981	0.404804	0.044085	0.452699
XP_050550280.1	0.03162	0.075605	0	0.031618	0	0.048549	0	0.090271	400.08
XP_050550418.1	2.29115	4.65501	5.91805	6.43316	0.779888	149.064	10.8464	100.282	3.72767
XP_050550430.1	0	0	0	0.031052	0	0	0	0	0
XP_050550438.1	1.36582	0.834541	0	0.174782	0	6.36801	0.243714	0	0
XP_050550439.1	1.47403	0.869516	0.155642	0	0	0.236621	0	0	0
XP_050550465.1	6.03224	3.0415	27.7632	1.63448	0.93959	0.475585	1.65333	2.91189	3.09395
XP_050550467.1	1.84364	2.82716	4.50996	9.77248	12.1408	3.01437	4.12098	5.9064	15.6258
XP_050550528.1	0.121523	0.082744	0.101973	0.102592	0.125278	207.742	0.688943	0.644357	5.19062
XP_050550531.1	18.8106	2.7752	2.67199	0.617669	0.522781	1.185	3.95811	1.19654	1.37461
XP_050550539.1	1.74719	0.787515	18.4379	11.9146	12.9962	128.958	124.11	53.1952	5.98682
XP_050550547.1	4.02259	1.0581	1.83221	2.00829	0.116602	0.410249	2.21011	0.606575	1.65885
XP_050550548.1	2.28771	2.17829	1.14725	1.63416	0.624776	2.7718	0.881944	1.20158	6.50702
XP_050550586.1	0.043145	0.016319	0.066525	0.385478	0.064144	11.5322	0.863161	0.156216	0.325402
XP_050550603.1	326.08	159.476	11.0792	10.6562	12.2993	0.53742	0.386381	11.0377	21.4376
XP_050550713.1	46.2579	15.3711	27.8796	51.6011	64.3654	73.1163	28.5383	72.7867	75.5117
XP_050550789.1	1.93233	7.62707	10.7934	6.33261	11.523	2.44531	6.45013	0.86341	1.53316
XP_050551022.1	90.3006	43.3187	18.7071	72.2185	5.72609	444.965	202.017	4.18896	194.306
XP_050551025.1	0	0	0	0.113406	0.078862	0	0	0.10831	390.289
XP_050551046.1	2.73513	1.35503	1.01132	0.936957	0.414399	0.447159	1.03408	2.40072	1.35704
XP_050551090.1	158.27	809.333	439.846	8.05017	1.99245	0	0.120707	0.088311	1.14885
XP_050551105.1	0.041954	0.183894	0.070337	3.00499	0.202007	0.33064	0.857116	0.367453	0.369406
XP_050551150.1	0.557097	2.2438	0.705227	5.05589	0.129864	27.2321	6.2614	2.63126	1.34155
XP_050551179.1	1.68159	0.625913	0.277125	0.338507	8.34916	86.4605	1.26346	26.0871	10.1883
XP_050551189.1	3.75621	6.4869	13.6779	0.864879	1.63096	461.549	98.5893	659.57	1946.2
XP_050551250.1	0	0	0	0	0.057152	0	0.446877	2.94113	0
XP_050551258.1	0	0	0	0	0	1.73503	2.98595	3.78278	1.1615
XP_050551260.1	21.2241	16.1647	28.0925	29.1795	23.1424	21.7663	74.3107	57.7292	85.7988
XP_050551289.1	1.35095	0.586442	0.116865	0.155009	0.05185	0.365065	1.23157	0.257589	0.099415
XP_050551306.1	0.06298	0.190195	0.515994	2.13235	0.041689	3.22171	0.163225	0.103794	1.42688
XP_050551310.1	0	0	0.573817	0.141546	0	0	1.49491	260.078	0.166547
XP_050551364.1	2.34079	42.0722	16.7164	30.2942	266.346	2.792	0.357555	0.259216	0.40517
XP_050551365.1	0.349688	29.4611	24.7256	59.7087	383.338	3.56831	0.316173	0.497754	0.128641
XP_050551367.1	1.12644	1.35766	2.09879	4.17726	4.21588	188.982	79.9494	40.9627	17.3449
XP_050551455.1	50.878	25.5682	15.7637	15.3282	7.04556	13.2481	13.99	15.2202	8.69735
XP_050551506.1	0.366063	0.177295	0.463792	0.528686	0.239463	0.287723	0.432487	0.711993	1.12968
XP_050551590.1	3.71716	2.17029	2.79075	3.50176	1.56593	18.5786	8.2395	18.8	2.75269
XP_050551604.1	924.352	376.035	110.181	42.0794	0.036934	168.354	8.36904	0.030951	0
XP_050551617.1	0	0	0.035867	0	0	0	0	0	0
XP_050551623.1	0	0	0	0	0	0	0.211449	0.153855	0
XP_050551648.1	0.42817	0.071493	0.031669	0	0	0.079231	0.01874	0.015931	19.9287
XP_050551697.1	9.03215	4.18334	4.88033	9.92465	7.74825	54.1333	16.6473	52.7774	14.18
XP_050551741.1	0	0.186877	0.104885	0	0.181705	0	0.304076	0.079853	513.495
XP_050551798.1	0	0	0	0.101395	0.47877	0	0	0.190961	2.59789
XP_050551862.1	10.0303	1.72739	0.395454	0.256031	0.032884	0.188636	0.300196	8.40863	1.51636
XP_050551902.1	1.72413	13.4578	54.5109	7.02144	5.11713	0.07414	0.360515	0.19641	0.124571
XP_050551903.1	68.1558	53.4231	101.754	213.647	208.584	132.861	122.454	111.725	320.771
XP_050551945.1	6.91519	5.97673	3.21743	39.0868	5.11567	18.9515	21.0565	4.68353	5.13835
XP_050551946.1	0.145562	0	0.040654	0.858781	0	0.122335	0.118777	0.032754	270.663
XP_050552095.1	1.54142	0.172626	2.04235	76.2036	13.797	4.98022	4.65953	1.80264	0.384076
XP_050552105.1	6.88036	12.2049	8.46786	21.0655	23.8033	4.82853	1.91676	8.29395	10.2534
XP_050552111.1	0.196933	0.200048	0.077994	0.047608	0	0.063668	0	0.332187	0.071027
XP_050552115.1	0.164341	0.094871	0.090967	0.115361	0.017855	0.070903	0.268369	0.229553	0.145642
XP_050552137.1	0.106651	0	0	0	0	0	0	0.145799	0
XP_050552169.1	0	0	0.013318	0.086687	0	0.023188	0.110423	0.055016	61.353
XP_050552173.1	1.8175	1.62909	1.95821	1.73443	0.820341	5.61167	4.11567	10.3088	1.951
XP_050552194.1	0.012495	0	0.072494	0.01301	0	1.16435	0.030309	0.138377	18.4853
XP_050552303.1	0	0.707434	0.578994	0.127127	0	57.7808	0	0.157043	0
XP_050552304.1	0	0.702256	0.05961	0	0.972825	92.8051	56.5424	0.199862	0.265897
XP_050552305.1	0	0.660082	0.11972	0	0.09649	30.9184	59.1156	0	0
XP_050552308.1	0.147641	196.005	92.9627	0.686661	0.100115	0.235812	0	0.393152	4.75086
XP_050552309.1	0.133166	76.1474	36.7588	2.40827	0.36177	0.175607	0.636861	0.178159	1.15229
XP_050552348.1	0	0	0	0	0	0	0	0.198831	2.81791
XP_050552395.1	0.137997	638.708	494.863	1.29016	21.3436	0	0.156037	0.087651	0.092425
XP_050552479.1	0.220109	0.071639	0.109866	0.045811	0.180078	0.170821	0.584465	0.081007	0.031897
XP_050552576.1	3.42275	1.39809	1.45013	1.80741	1.11738	2.06747	3.24335	7.23545	2.24736
XP_050552580.1	0.06183	0	0	0.059761	0	1.43852	0.378243	0.04136	55.7366
XP_050552645.1	1.24053	0.304231	0.413306	0.26842	0.417774	82.8011	0.373636	1.22062	0.333663
XP_050552718.1	0.203936	0.139354	0.085389	0.086049	0	4.07893	1.61942	0.091006	85.3299
XP_050552724.1	6.19044	2.53058	7.57229	7.21667	10.3674	15.2735	9.38168	14.6386	5.8157
XP_050552808.1	1.0279	0.328011	1.55993	1.02164	1.04493	1.04426	1.02589	8.5572	8.89288
XP_050552863.1	0.399013	0.164459	0.560325	1.06865	0.431971	1.45883	0.932251	0.716576	69.0466
XP_050552864.1	0.088977	0.052109	0.010536	0.010703	0.012956	0.078756	0.07708	0.297399	0.018932
XP_050553029.1	0.534664	0.356317	0.058626	0	0	0.092202	0	0	0.785289
XP_050553057.1	0.096846	0.072847	0	0	0	130.985	0	0	0.27415
XP_050553062.1	0.385642	0.629287	0.146783	0	0	0.236739	0	0.312565	0
XP_050553069.1	11.2785	1.48615	9.1323	37.0723	9.47791	96.7504	46.4349	30.309	45.5377
XP_050553072.1	0	0	0.192843	0	0	0.105024	5.07471	11.8089	0
XP_050553099.1	0.026829	0	0	0.025964	0.03498	7.25761	0.131436	0.074979	0.039465
XP_050553132.1	0	0	0	0	0	29.7411	0.035445	0.039607	0.022153
XP_050553144.1	0	3.37227	1.66478	0	0	0	0	0	9.20876
XP_050553149.1	0.057572	0	0	0.051308	0	58.8801	0.074588	0.198065	0.806463
XP_050553150.1	0	0	0	0	0	0	0	0.052553	261.751
XP_050553192.1	0.453373	0.453562	0.190698	0.235585	0.218926	0.292368	0.514761	0.595973	202.662
XP_050553299.1	0.535207	0	0	0	0	0	0	0	682.461
XP_050553322.1	0	0.109685	0.037646	0	0.084149	0.056648	0.054238	0.060828	187.88
XP_050553335.1	0	0	0	0	0	0.828538	0	0	760.048
XP_050553386.1	3.75406	1.66047	1.94707	2.34165	1.65363	12.1583	9.18401	32.6957	2.66906
XP_050553521.1	0.280646	0.509719	1.80734	10172.9	1.53745	4.12428	102.419	0.295459	1.25809
XP_050553673.1	20.349	19.2199	33.7804	38.7614	51.534	68.1929	95.6803	57.0445	22.823
XP_050553850.1	0	0	0	0	0	0	1.23086	0	601.389
XP_050553862.1	0	0	0	0	0	0	0	0	36.1701
XP_050553869.1	0	0	0	0.248402	0	0.331923	4.24095	0.111695	0
XP_050553871.1	2.13625	0.599274	0.25766	0.136821	0.099529	3.1385	0.437682	0.493042	0.347144
XP_050553879.1	0.311787	0.043166	0.026089	0.090508	0.029234	0.080698	0.188531	0.234309	0.548279
XP_050553882.1	0	0	0	0	0	0	0	0	81.2862
XP_050553887.1	0	0	0	0	0	0	0	0	47.5826
XP_050553978.1	2.41962	2.07338	2.7698	2.97524	4.37897	8.52564	14.9171	15.7402	4.45614
XP_050553997.1	10.049	7.74219	8.8976	5.06318	13.3057	1429.45	19.6845	14.5833	7.09295
XP_050554059.1	0.335109	0.828063	33.7845	10.5292	23.0387	13.8607	7.17362	53.5056	107.084
XP_050554163.1	0	0	0.040094	0.0812	0.049286	0	0.058106	0	41.9097
XP_050554166.1	0	0	0	0	0	0.561191	0.11069	0.195329	0.06962
XP_050554171.1	0	0	0	0	0	0.1024	0	0	118.288
XP_050554176.1	2.21662	0.836588	0.366474	0.473047	0.050054	0.678378	1.34749	0.314236	1.88545
XP_050554193.1	0.482949	0.048927	0.050627	0	0.112832	0.156068	0.147728	0.164699	0.086265
XP_050554198.1	0	0	0	0	0	0	0	0	0.198939
XP_050554216.1	6.49526	2.69813	3.43906	4.18712	4.38007	6.851	9.09473	6.63329	5.10974
XP_050554228.1	0.422187	0.177091	0.300918	0.189617	0.085287	0.450801	1.65344	1.15823	740.377
XP_050554231.1	2.6601	0.353965	0.418197	0.3341	0.115941	0.219532	0.188273	0.306326	0.538493
XP_050554237.1	18.923	7.28346	6.10323	0.260338	4.63959	0.975848	0.869105	3.10136	11.9969
XP_050554399.1	0	0	0.072305	0.047485	0	0.057517	0	0.030865	0.033018
XP_050554462.1	0.284352	3.63168	5.61138	1.18251	0.617724	324.853	230.688	185.85	1555.52
XP_050554508.1	3.3736	6.85636	1.77015	2.81325	11.7417	4.51939	1.08521	2.61159	2.4314
XP_050554549.1	17.5617	125.297	33.3128	26.3439	11.1734	117.506	434.035	175.047	34.1771
XP_050554563.1	0	0.076822	0	0.047783	0	106.014	0	0	0
XP_050554577.1	0.591612	0.104503	0.622924	0.263872	0.151984	1.61136	0.878833	0.397838	0.611173
XP_050554612.1	5.97716	15.7821	6.7906	0.255043	0.629235	12.3525	0.215204	1.49626	10.877
XP_050554698.1	1.99062	3.97297	0.655949	1.09188	0.889307	3.24931	74.1571	2.50479	5.18892
XP_050554756.1	0.490053	0	0	0	0	0.416423	0	0	0
XP_050554824.1	5.7531	0.887319	0.31911	0.182479	0.292833	0.655637	0.384588	0.345644	0.519727
XP_050554908.1	1.71296	6.02113	1.03323	0.436931	0.401022	3.78779	0.559194	8.03772	1.16975
XP_050554941.1	5.75071	3.8792	5.78662	8.96883	8.27527	13.1177	16.2355	29.6367	7.33889
XP_050554999.1	0	0.138481	0.075031	0.150652	0.230652	618.069	0	0.058602	18.4937
XP_050555089.1	2.88086	5.48654	1.92063	106.321	1.4535	8.64295	50.0717	5.82048	9.09556
XP_050555227.1	1.08778	2.94013	2.38904	0.920358	1.10587	1.4101	2.13283	1.73636	2.39818
XP_050555240.1	0.289493	0.081811	0.372912	0.26692	0.062841	0.494604	0.389738	0.457908	1.41961
XP_050555243.1	6.28359	2.84998	3.91208	5.54811	4.06062	8.52789	10.4431	27.6734	6.98916
XP_050555354.1	0.873068	31.3089	234.997	5.44104	18.4596	3756.5	1194.48	2520.65	4583.78
XP_050555398.1	0.152794	0	0	0	0	31.2631	0	0	0.809458
XP_050555438.1	1.89601	3.21915	0	0	0.117238	0	0.206179	0.113489	0.125891
XP_050555492.1	2.93105	1.58279	1.60985	1.68505	0.898055	16.2034	12.3168	6.95557	4.86365
XP_050555584.1	0.200089	0.057683	0.166793	0.180606	0.150287	0.332117	0.938925	0.211853	1.70746
XP_050555615.1	0	0	0	0	0	0.062243	0.110493	0.097495	329.346
XP_050555635.1	0	0	0	0	0	0	0.107187	0.078216	239.461
XP_050555636.1	0	0.06079	0.212441	0.078292	0.134759	0	0	1.61485	0
XP_050555644.1	0.062141	0.120877	0.098673	94.6373	0.21534	0.046202	177.303	0.721259	0.091982
XP_050555702.1	15.9552	6.62441	8.21944	11.2119	8.47935	10.6315	17.3878	9.97959	8.69274
XP_050555712.1	18.4683	7.00367	7.75025	9.35012	7.25321	15.267	19.4317	24.0119	14.4506
XP_050555720.1	9.42686	4.1034	3.9706	4.5732	3.27588	6.35353	9.23639	14.4926	6.19661
XP_050555724.1	0.126476	0	0.112499	0	0	216.62	0	0	0.089964
XP_050555741.1	0	0	0	0	0	0	0	0.0227	45.1078
XP_050555750.1	18.372	11.5122	10.5812	12.4504	5.35947	16.0536	18.1402	37.4122	10.1886
XP_050555753.1	10.081	5.36256	6.31605	13.458	11.8487	15.4408	14.1049	27.1242	13.8439
XP_050555755.1	0.074124	0	0	0	0	0.278868	0	0.047798	160.219
XP_050555763.1	0	0	0	0.05517	0	0	0	0	0
XP_050555764.1	0	0	0	0	0	0	0	0.206385	313.087
XP_050555769.1	0	0	0	0	0	0	1.99466	0	462.889
XP_050555857.1	0	0	0	0	0.077241	1.06972	0.258029	0.199596	433.065
XP_050555860.1	387.331	531.496	380.864	8.74908	0.047143	0.250329	0.060759	0.033972	0
XP_050555877.1	9.66677	6.03455	14.3656	11.982	10.244	17.409	11.6154	32.9574	26.8755
XP_050555878.1	2.07986	8.34682	18.8869	14.4424	9.00465	7.23287	3.52188	3.23702	3.98814
XP_050555879.1	0.69314	3.52485	9.00299	10.7508	4.09726	2.63082	1.73663	1.99298	2.00778
XP_050555891.1	2.11686	2.54062	4.65045	4.07547	4.78887	1.62056	2.80195	3.37424	5.99326
XP_050555928.1	0.340966	0.056896	0.749129	0.74361	0.515083	0.163685	0.239724	0.709194	0.163169
XP_050556021.1	0	0	0	0	0	0.199142	0	0	0
XP_050556031.1	0	0	0	0	0.462021	0.554995	0	0.364712	89.2321
XP_050556046.1	0.012236	0	0	0	0.011497	0	0.058593	0.030256	404.898
XP_050556077.1	38.448	17.8243	18.1202	58.5417	65.9112	18.1751	7.87625	7.37128	19.8156
XP_050556113.1	0.2829	0.063217	0	0	0.029763	0	1.82323	0.25245	0.830558
XP_050556170.1	0	0	0	0	0	0	0	0	2.40819
XP_050556226.1	0	0	0.059644	0	0	0	0.072198	0.818358	0.586667
XP_050556299.1	31.7203	20.624	12.8675	27.3118	16.2906	19.3587	23.4758	65.0718	22.3877
XP_050556335.1	0	0	0.078023	0.098197	0	261.914	0.11313	0.060776	0.617112
XP_050556337.1	15.9761	18.0503	13.0143	6.97995	6.20189	8.22633	3.59551	1.87427	3.6716
XP_050556369.1	1.24592	0.215072	0.223622	0.17214	0	0.055244	0.163408	2.1691	1.44752
XP_050556393.1	0.242166	0.275569	0.08116	0.081641	0	0	0.118563	0	0.036534
XP_050556427.1	14.0189	5.62197	9.2282	8.69114	8.02999	20.2444	37.9614	33.241	14.8176
XP_050556457.1	0	0	0	0	0	0	0.122437	0.061805	221.296
XP_050556464.1	3.92728	2.0228	1.59775	3.95329	1.72732	4.62918	6.02849	7.9375	2.8092
XP_050556518.1	0.049828	0	0	0.051847	0	0.257741	0.114359	0.684828	114.667
XP_050556523.1	0.397024	0.316273	0	0	0.087634	0.435545	0.51261	0.242707	36.968
XP_050556526.1	0	0	0.022634	0.676696	0	0.046348	0	0.037078	0.082965
XP_050556547.1	4.89004	1.51724	5.64061	8.3237	4.57282	16.3129	6.54914	18.145	3.3267
XP_050556549.1	0.263168	0	0	0	0	0.479299	0	0.332926	38.5215
XP_050556550.1	0	0.126458	0	0.397131	0.080545	0	0	0.070882	326.565
XP_050556568.1	1.20974	0.43914	1.04291	1.71206	0.737314	4.95761	0.904007	1.79303	23.417
XP_050556573.1	0	0	1.05874	0	0	0	0	0	0
XP_050556574.1	2.06169	0	1.62289	0.732311	0.973745	4.34506	4.04392	7.52882	3.42109
XP_050556575.1	2.06169	0	1.62289	0.732311	0.973745	4.34506	4.04392	7.52882	3.42109
XP_050556578.1	0	0	0	0	0	0	0	0	205.94
XP_050556579.1	0	0	0	0	0	0	0	0	188.789
XP_050556580.1	48.1122	37.2775	31.8085	25.574	0.98737	0.159491	0.357768	0.086439	0.078656
XP_050556587.1	0.02752	0	0	0.025874	0	0.242231	0.29119	4.817	0.040996
XP_050556588.1	0	0	0.054252	0	0	0.084074	0.159171	0.236733	221.433
XP_050556591.1	3.49456	1.62837	1.90646	2.85928	0.866675	9.41497	8.21378	7.89441	3.88449
XP_050556607.1	1.90326	0.958433	1.06279	1.40848	0.979512	14.0715	2.40733	8.85137	1.28565
XP_050556636.1	0.732275	0.120799	0.400559	3.85269	0.360742	3.70536	2.09875	1.61666	0.453107
XP_050556680.1	0.48419	0.118451	0.120445	0.110201	0.283299	1.36775	3.72219	4.50139	0.463344
XP_050556723.1	8.28256	3.59718	4.55431	8.27842	5.90359	10.7345	17.7425	12.3445	8.97351
XP_050556725.1	0	0.020493	0.022022	0.088708	0	0	0	0	27.2383
XP_050556726.1	0.616683	0.44298	0.451484	0.315124	0.340934	2.73763	0.821972	1.65466	0.994883
XP_050556727.1	0	0	0	0	0	0	0.085896	0	12370.5
XP_050556732.1	0.041644	0	0	0	0	0	0	0.162144	9042.62
XP_050556733.1	0	0	0	0	0	0	0.085783	0.25761	10444
XP_050556735.1	0.358257	0.557723	0.682164	0.693181	0.366854	144.407	0.546006	0.972928	8.73041
XP_050556737.1	0.847317	0.640605	1.21455	1.09776	1.36088	199.792	1.25775	2.11582	14.1888
XP_050556753.1	0	0	0	0.210446	0	0	0	0	32.0489
XP_050556754.1	1.41028	1.16366	0.346031	0.217011	0.336372	0.750202	0.648562	0.485798	26.1707
XP_050556756.1	2.80426	0.840958	1.37069	1.95111	0.561167	2.97634	2.48708	6.559	1.25015
XP_050556757.1	0	0.515438	0	0	0	0	0	1.86735	46541.8
XP_050556777.1	5.16375	1.24281	2.68996	10.9657	3.26571	8.86744	12.4094	7.95198	4.36494
XP_050556886.1	1.80691	0.948399	1.11438	1.63978	1.29991	5.45951	3.07948	6.00182	1.9445
XP_050556907.1	0.535171	0.563959	0.580384	0.291987	0.028164	1.2325	0.784214	9.40813	0.251212
XP_050556914.1	0.04457	0	0	0.046381	0	0	0.215163	0.081993	155.15
XP_050556915.1	1.9477	0.594914	0.927222	1.07404	0.548076	5.43002	3.40939	7.13854	1.38228
XP_050556928.1	0	0	0	0.219767	0	0	0.106152	0	57.2077
XP_050556934.1	4.26625	3.50719	4.89126	4.66827	1.58753	10.7388	11.9076	25.5706	5.46277
XP_050556935.1	0	0	0	0	0	0	0.117525	0.134353	165.017
XP_050556948.1	0	0	0	0	0	0	0	0	793.173
XP_050557006.1	0.988992	0.355547	0.113226	0.121774	0.153646	0.469665	1.45683	0.534612	625.608
XP_050557020.1	0	0	0.04001	0.023154	0	78.1305	0.055147	0.049277	0.330847
XP_050557159.1	40.079	207.566	11.1591	15.8524	4.1	1.94009	2.69051	50.1738	127.656
XP_050557250.1	122.255	24.8367	2.57727	1.85073	0.69399	2.73872	0.440312	42.6465	40.1019
XP_050557310.1	3.67083	21.7697	2.33678	14.2521	3.07031	8.01822	18.9405	30.1976	78.8578
XP_050557332.1	0	0.071951	0	0.115135	0.114088	407.34	0	0.097252	89.6153
XP_050557373.1	12.6814	4.04292	4.83189	5.32592	3.88057	13.6353	16.9132	89.2923	6.15515
XP_050557376.1	0.069357	0.026208	0	0	0	0.130762	0.038761	0.843055	250.322
XP_050557404.1	0	0	0	0.008554	0	76.0152	0.010824	0	0
XP_050557417.1	0.037053	0.024891	0.029912	0.187287	0.036773	98.0206	0.173967	0.06661	0.522613
XP_050557426.1	0.010638	0.008481	0	0.030032	0.0231	134.278	0.012667	0.087187	0.01543
XP_050557472.1	0.270712	0.259946	0.017274	0.021676	0.081548	0.026966	0.051011	0.428592	0.096214
XP_050557514.1	0	0	0	0.048004	0	52.1046	0	0	0
XP_050557587.1	0	0	0	0.134141	0	120.676	0.726272	0.07134	0.117233
XP_050557603.1	0.074811	0	0	0	0	38.3453	0.096899	0.036527	0.143922
XP_050557625.1	16.2437	8.77485	14.8833	12.3955	7.84194	25.8233	13.6457	47.5523	16.0864
XP_050557631.1	0	0	0	0.053323	0	69.7618	0.123408	0	0.121712
XP_050557753.1	0.388263	0.126691	0	0.195116	0.194847	0.234642	1.10997	1.83449	1.49861
XP_050557932.1	0.07247	0	0.234795	0	0	0.262403	0.253676	0.06352	173.559
XP_050557936.1	0	0	0	0	0	28.5047	0	0	352.534
XP_050558137.1	1.54141	0.502783	0.84954	0.907175	0.408462	3.13897	3.34902	2.62942	0.729062
XP_050558184.1	0.69423	0.327787	1.99991	0.240448	0.94825	0.855556	9.1639	0.198747	3.49976
XP_050558195.1	0	0	0	0	0	0	0.071251	0	19.8606
XP_050558196.1	0.037979	0.028736	0.058573	0.019209	0.225808	0.045743	0	0.654114	2.20104
XP_050558197.1	0	0	0	0	0	0.033998	0	0.009343	3.6197
XP_050558319.1	4.32602	4.64102	5.4092	2.60069	1.306	2.38182	6.72882	56.3135	20.6182
XP_050558330.1	1.77824	0.391941	1.68754	1.87836	2.47826	2.15539	2.52717	3.78262	2.23938
XP_050558348.1	0	0.046308	0.08527	0.055192	0.105118	158.348	0.274215	0.345992	0.204529
XP_050558355.1	0.714822	0.615949	0.409754	0.958228	0.513953	0.639614	0.770369	0.898205	1.55041
XP_050558396.1	0.292041	0	0.91222	0.700501	0	2.45791	0.287118	0.882724	1.00473
XP_050558397.1	8.36182	0.406861	0.59684	0.489351	0.208645	6.01856	2.18362	2.50832	0.588448
XP_050558403.1	0	0	0.034048	0.021393	0.010467	117.852	0.049852	0.014243	0.659331
XP_050558405.1	0.052864	0	0.020967	0.027515	0.053961	48.7753	0.063979	0.036236	0.040595
XP_050558419.1	1.83334	2.21266	1.96741	1.35201	0.785242	1.21815	3.32894	32.6386	9.05873
XP_050558432.1	0.008325	0.054954	0.068822	0.009641	0.052474	274.509	0.10317	0.058941	0.574501
XP_050558493.1	30.4295	19.3045	32.8154	33.4084	28.5876	19.1638	15.1321	175.37	49.0966
XP_050558500.1	0.110575	0	0.090203	0	0	0.135587	0	0	0
XP_050558512.1	0	0.190508	0.099895	0	0.111539	0	0	2.00784	0.323252
XP_050558518.1	0.140213	0.668112	0.120121	0	0	0	0.348769	2.37684	0.382739
XP_050558521.1	0	0.466352	0	0	0.13715	0.487986	0.149908	0.864722	0
XP_050558524.1	1.24091	0.236469	0.396616	47.7956	0.826126	0.085553	0.402436	0.062202	0.048811
XP_050558542.1	0	0	0	0	0	0	0.315222	0	0.590427
XP_050558546.1	0	0	0	0	0	3.26261	2.90646	0.211283	0
XP_050558552.1	0.923417	0.491882	0.343477	0.264726	0.170872	4.97879	9.68035	1.50599	0.365389
XP_050558553.1	0	0	0	0	0	1.60144	0.052893	0.296345	59.0775
XP_050558569.1	2.01136	0.696154	0.936881	1.91682	1.24569	1.92321	5.37327	9.3604	1.36066
XP_050558600.1	5.42427	0.342899	0.295398	0.156385	0.04211	0.33464	0.703534	0.449899	1.06121
XP_050558614.1	10.7747	3.46118	4.80025	5.58162	5.79642	14.0895	17.0369	14.2628	6.09557
XP_050558615.1	0	0	0	0	0	0	0	0.161722	0.057322
XP_050558616.1	0	0	0	0	0	0	0	0	0
XP_050558617.1	0.013078	0.008156	0.018417	0.01605	0.003369	37.1473	0.008036	0.018438	0.007453
XP_050558622.1	0.014284	0.005856	0	0.015475	0.008139	72.0964	0.142803	0.126857	0.047802
XP_050558696.1	0.128246	0.023468	0.079317	0.114306	0	4.42962	0.435295	0.744436	8.99064
XP_050558726.1	0.068632	0.055513	0	0	0	63.9828	0.335818	0.124101	0.050868
XP_050558856.1	2.90296	0.371553	0.047464	0.050554	0.122855	122.391	0.07337	0.080326	0.582998
XP_050558890.1	40.1257	23.1101	86.7164	50.2076	67.84	45.4483	50.4462	32.8868	26.1455
XP_050558908.1	0.311305	0.232543	0	0	0.2949	0	0	0	0
XP_050558921.1	2.20732	5.09234	7.43059	10.0658	15.3689	15.1252	2.39414	10.3594	23.1954
XP_050558953.1	1.86507	1.42553	0.253346	0.253828	0.48148	1.31146	1.6956	0	0.308388
XP_050558954.1	1.61282	0.7535	1.33072	0.472902	4.10946	1.97362	17.585	3.7622	0.5068
XP_050559002.1	0	0	0	0	0.17482	1.20699	0.450859	0.22847	0.027196
XP_050559009.1	0.102643	0	0.122137	0.108072	0.024075	213.875	0.502876	0.228782	3.50494
XP_050559015.1	47.0014	5.65212	4.47919	5.35818	1.1805	5.20718	6.65212	16.6511	9.39957
XP_050559016.1	307.497	428.673	848.996	1253.67	2328.84	123.16	138.417	301.845	1484.42
XP_050559052.1	33.8254	87.1093	174.82	35.8963	299.106	714.215	215.101	333.94	241.7
XP_050559187.1	1.31161	11.9495	51.3212	36.0192	58.2756	79.5513	57.078	15.5964	9.33703
XP_050559188.1	5.70468	99.8478	41.7074	14.529	14.8353	47.6146	35.7278	18.0964	13.7401
XP_050559256.1	1.10099	2.3384	4.87033	3.07628	0.407109	5.13531	6.77488	115.142	1.73601
XP_050559292.1	0.189141	0.163238	0.026442	0	0	0	0.040318	0.02275	136.256
XP_050559314.1	0.11309	0.073262	0	0	0	0.038709	2.08787	24.486	0
XP_050559331.1	2.43168	1.11456	1.32327	1.65881	0.757221	5.87573	7.11636	6.31697	1.68733
XP_050559337.1	7.95267	1.25718	0.160129	0.09787	0.208645	0.126212	0.346045	0.814666	0.441336
XP_050559338.1	0.077344	0.103069	0.189138	0.465424	0	0.189513	0.188152	5.70396	0
XP_050559339.1	0.16754	0.091796	0.333656	0.450858	0.057622	6.71917	0.319555	5.50106	0.467075
XP_050559340.1	0.328262	0.079375	0.515078	0.280274	0	2.49768	1.32053	6.59329	0.41896
XP_050559354.1	0.181447	0.322372	0.573834	0.573154	0.02109	47.8545	1.48659	3.80305	0.204398
XP_050559369.1	0.618539	0.697234	0.8548	1.00217	0.150309	8.56591	2.03918	13.8564	0.654273
XP_050559416.1	0.622763	1.62489	1.05752	2.12886	0.073087	8.94493	4.85713	45.3657	0.663964
XP_050559466.1	3.83149	2.58179	18.8292	3.70348	2.37631	6.12744	4.29634	10.4338	4.2062
XP_050559503.1	1.98487	2.17028	3.19704	1.90197	0.433396	4.99434	3.44827	16.0311	1.31527
XP_050559504.1	1.80051	0.420589	0.568656	1.14569	0.489757	2.04619	3.07793	1.60376	0.755449
XP_050559507.1	3.13997	1.25168	1.85126	2.00482	1.40372	3.20198	5.38896	10.7926	2.28318
XP_050559523.1	2.79268	1.11024	1.68437	2.91986	1.69523	2.34571	5.1646	8.20892	1.56852
XP_050559558.1	0.036755	0.026878	0.032556	0	0.025303	0.100612	0.333255	0.143639	0.051213
XP_050559566.1	13.1716	5.85765	6.02998	7.92729	3.91621	11.9882	13.4779	14.2837	11.1663
XP_050559625.1	3.24066	3.77938	1.82645	2.95753	2.19623	3.8663	5.71647	7.31385	2.11343
XP_050559641.1	6.11396	2.6486	2.40863	5.69916	2.00983	28.5041	8.2106	23.2281	4.5557
XP_050559694.1	6.68979	2.65263	3.54751	4.1234	1.60892	8.37266	9.03955	27.6162	4.32807
XP_050559697.1	0.121063	0.861357	0.767305	0.275003	0.179478	2.0194	2.05404	6.76342	0.469841
XP_050559737.1	1.61077	1.21243	0.18801	0.224129	0.429334	0.430336	1.10583	1.1218	1.02691
XP_050559747.1	14.2741	24.3373	25.6906	32.9984	26.952	27.9611	9.42378	6.71059	14.3073
XP_050559754.1	1.40165	2.45553	3.43767	3.99015	0.217278	10.5866	6.46019	53.2954	0.839298
XP_050559779.1	0	0	0.201958	0	0	62.6453	0	1.33912	0
XP_050559781.1	3.88875	2.05434	7.13346	5.3231	1.09475	11.7993	17.9496	17.365	1.80207
XP_050559848.1	18.8486	15.7145	18.0871	27.7545	14.9625	24.3133	47.1273	39.6599	26.343
XP_050560118.1	0	0	0	0	0	0	0	1.09362	2243.02
XP_050560138.1	20.2619	11.7583	12.3652	10.0899	15.0721	20.1892	12.6971	37.326	27.0029
XP_050560186.1	2.56413	0.346949	0.597482	0.607242	0.615876	1.56556	3.09227	5.69186	1.03702
XP_050560217.1	0.055648	0.070176	0.015065	0.331513	0.128662	0.140016	0.131043	0.439351	0.213747
XP_050560264.1	5.35034	2.16633	2.2592	3.12947	2.98286	7.18011	6.88891	21.5081	7.2253
XP_050560282.1	1.38367	0.943513	1.38432	1.76735	0.20072	2.40218	0.972269	2.41504	1.35184
XP_050560362.1	0	0	0	0	0	0	0	0	134.534
XP_050560382.1	2.90945	4.32111	0	0	0	126.78	0	0.08432	0.750528
XP_050560412.1	0.035513	0	0	0	0	0.04474	0	0	3.47361
XP_050560413.1	0.061056	0.037245	0.122393	0.063517	0	0.030966	0.029301	0.188782	96.6924
XP_050560436.1	0	0	0	0.160743	0	0	0	0	134.191
XP_050560453.1	1.17271	1.66477	0.136964	0.638945	0.406694	0	0.555728	0.27226	1.85431
XP_050560477.1	0	0	0	0.008382	0	58.3439	0	0.006759	0.122908
XP_050560517.1	0	0	0.363299	0	0	0	0	0	0.192337
XP_050560606.1	4.3438	4.55943	58.9031	0.440389	85.4145	10.3488	0.822281	5.07539	18.217
XP_050560745.1	0.033287	0.103597	0.027857	0.346468	1.08809	0.258445	0.995985	0.215638	0.438212
XP_050560859.1	0.127261	0	0.106854	0	0.131263	0.492048	0.606562	0.16281	1202.46
XP_050560865.1	0.98055	0.410136	1.99605	37.8907	0.894212	1.46929	47.2952	0.846025	0.779567
XP_050560901.1	3.30957	2.50144	3.07126	3.80804	4.65314	5.91652	8.10168	41.3771	9.29082
XP_050560956.1	0.072278	0	0	0	0	0.022099	0.042555	0.036328	0
XP_050560971.1	0	0	0	0.072722	0	0.486236	0.092064	412.281	0
XP_050560975.1	0.113989	0	0.092658	0.106681	0	0.285206	0	0.194135	0
XP_050561034.1	0.069204	0.150857	0.122933	0	0.047397	146.763	0.089557	0	17.8466
XP_050561081.1	0.050103	0.100704	0.077077	0.073412	0.09956	352.01	0.117362	0.267044	0.759888
XP_050561115.1	0	0.057542	0.062235	0.062523	0.207514	108.224	0.084719	0	0.438944
XP_050561130.1	0.930023	0.99537	0.529365	0.268906	0.326597	0.75117	3.34519	0.619126	0.504259
XP_050561174.1	10.387	28.0866	12.2358	4.42896	10.5608	7.65823	14.2035	16.6335	14.407
XP_050561202.1	0	0	0	0	0	48.0529	0	0	0
XP_050561267.1	0.271352	0.204557	0.677369	0.079858	0.184508	0.249263	0.805604	0.527169	0.283606
XP_050561354.1	0.09862	0.421591	0.091715	0.496841	0.288227	235.36	0.147705	0.052746	2.03238
XP_050561466.1	0.180664	0.079824	0.485367	0.446719	1.56569	3332.06	201.178	205.27	58.4501
XP_050561555.1	0.029114	0.023776	0	0	0	1.54556	0.067058	0.027078	0.320565
XP_050561594.1	5.05389	5.0605	2.80732	1.58776	1.28647	4.87113	15.7289	3.16195	7.99522
XP_050561602.1	0	0	0	0	0	0	0	0	0
XP_050561639.1	0.198555	0	0.076075	149.976	0	0	0	0	0
XP_050561640.1	0.198555	0	0	327.857	0	0	0	0	0
XP_050561665.1	2.59732	0	0	0	0	2.2317	0	0	0
XP_050561667.1	0	0.253827	0	0.395204	0	0	0	0.313504	0
XP_050561675.1	3.19306	8.36675	1.05287	1.15997	0.415144	3.40489	3.5665	79.6069	2.6542
XP_050561724.1	21.9564	125.776	378.565	66.6239	708.533	0.092708	0.082033	0	1.1509
XP_050561770.1	1.24313	3.41823	5.08904	3.45668	0.380282	9.82815	40.9494	45.7244	6.50172
XP_050561893.1	0.340069	1.75211	0.280037	0.315324	1.36818	1.66373	1.18893	0	0.63533
XP_050561923.1	5.18158	2.13027	3.18425	11.3803	2.96838	13.0303	13.5665	28.5033	5.1876
XP_050561932.1	0.243281	0.917867	0.124441	0.066383	0	0.101656	1.53986	724.089	0.60264
XP_050561985.1	6.47529	17.3378	28.2157	29.9955	39.8033	0.856188	272.347	50.7614	4.38493
XP_050562035.1	0.12505	0	0.101741	0.125985	0	1.38042	2.47473	0	0.08229
XP_050562105.1	0.482817	4.80486	4.72699	23.6257	8.21456	0.620863	0	0	0
XP_050562161.1	0.110106	0	0	0.121231	0.025266	0.440329	0.285235	43.0194	0.792692
XP_050562184.1	0	0	0	0	0	0	0	0.053885	0
XP_050562289.1	0	0	0	0	0	0	0.396393	53.278	0
XP_050562370.1	0	0.180657	0	0	0	0.28888	0	0	332.531
XP_050562419.1	1.05526	0.211955	1.24842	0.700542	0.791536	1.45623	1.68697	1.59464	1.30408
XP_050562504.1	8.67914	4.09583	5.99427	9.43868	5.95914	13.9441	24.4202	15.2873	9.33446
[truncated: 12,884 more rows]

[truncated: 2 more sheets: Table S5, Table S6]
